# Supplementary material for: Machine learning-based identification of tumor-infiltrating immune cell-associated model with appealing implications in improving prognosis and immunotherapy response in bladder cancer patients
Source: Front Immunol. 2023 Mar 31;14:1171420. doi: 10.3389/fimmu.2023.1171420 (PMC10102422; doi:10.3389/fimmu.2023.1171420)
Supplement: Supplementary file 2 [file Table_1.xlsx]

## Sheet: PUMCH_Uro
ID	RFS	RFS_time (years)	OS	OS_time (years)	Gender	Age	Tumor_stage	Tumor_grade
pt1	1	0.0833333	1	2.66667	Female	68	Stage II	Low Grade
pt2	1	0.333333	0	4.33333	Female	74.5	Stage III	Low Grade
pt3	1	1.41667	1	1.66667	Female	49	Stage II	Low Grade
pt4		2.58333	1	2.58333	Male	49	Stage II	Low Grade
pt5	0	2.75	0	2.75	Female	59	Stage II	Low Grade
pt6	0	2.91667	0	2.91667	Female	58	Stage II	Low Grade
pt7	0	3	0	3	Male	64	Stage II	Low Grade
pt8	0	3.83333	0	3.83333	Male	53	Stage III	Low Grade
pt9	0	3.83333	0	3.83333	Male	66	Stage II	Low Grade
pt10	0	4.08333	0	4.08333	Male	96	Stage III	Low Grade
pt11	0	4.66667	0	4.66667	Female	72	Stage II	Low Grade
pt12	0	5.25	0	5.25	Male	62	Stage II	Low Grade
pt13	0	5.25	0	5.25	Female	70	Stage II	Low Grade
pt14	0	5.41667	0	5.41667	Female	63	Stage II	Low Grade
pt15	0	0.0833333	0	0.0833333	Female	40.8	Stage III	High Grade
pt16	0	0.0833333	0	0.0833333	Male	60	Stage II	High Grade
pt17	0	0.0833333	0	0.0833333	Male	61	Stage III	High Grade
pt18	0	0.0833333	0	0.0833333	Female	77	Stage III	High Grade
pt19	0	0.0833333	1	0.0833333	Female	76	Stage II	High Grade
pt20	0	0.166667	0	0.166667	Male	66	Stage III	High Grade
pt21	0	0.166667	1	0.166667	Male	66.6	Stage III	High Grade
pt22	0	0.166667	1	0.166667	Male	71	Stage III	High Grade
pt23	1	0.166667	1	1.5	Male	81	Stage IV	High Grade
pt24	1	0.166667	1	2.41667	Female	59	Stage II	High Grade
pt25	1	0.166667	1	2.91667	Male	58	Stage II	High Grade
pt26	0	0.25	0	0.25	Male	79	Stage III	High Grade
pt27	1	0.25	1	0.333333	Male	76	Stage III	High Grade
pt28	1	0.25	1	1	Male	67	Stage IV	High Grade
pt29	1	0.25	0	1.25	Female	84	Stage II	High Grade
pt30	1	0.25	1	1.33333	Male	85	Stage IV	High Grade
pt31	1	0.25	1	1.83333	Female	75	Stage IV	High Grade
pt32	1	0.25	1	3.66667	Male	71	Stage II	High Grade
pt33	1	0.25	1	5.75	Male	71	Stage IV	High Grade
pt34	1	0.333333	1	0.416667	Female	70	Stage II	High Grade
pt35	1	0.333333	1	0.583333	Female	96	Stage IV	High Grade
pt36	1	0.333333	1	0.666667	Male	47	Stage III	High Grade
pt37	1	0.333333	1	1.08333	Male	74	Stage IV	High Grade
pt38	1	0.333333	1	1.91667	Male	62	Stage IV	High Grade
pt39	1	0.333333	1	3.25	Female	62	Stage IV	High Grade
pt40	1	0.333333	0	3.66667	Female	66	Stage IV	High Grade
pt41	0	0.416667	0	0.416667	Female	81	Stage IV	High Grade
pt42	0	0.416667	0	0.416667	Female	88	Stage II	High Grade
pt43	0	0.416667	1	0.416667	Female	79	Stage II	High Grade
pt44	1	0.416667	1	0.666667	Male	49	Stage IV	High Grade
pt45	1	0.416667	1	0.666667	Male	78	Stage IV	High Grade
pt46	1	0.416667	1	1.16667	Male	73	Stage IV	High Grade
pt47	1	0.416667	1	2.5	Male	85	Stage IV	High Grade
pt48	1	0.416667	1	2.5	Male	85	Stage III	High Grade
pt49	1	0.416667	1	3.08333	Male	61.5	Stage III	High Grade
pt50	1	0.416667	1	3.91667	Male	76	Stage IV	High Grade
pt51	0	0.5	0	0.5	Male	79	Stage II	High Grade
pt52	1	0.5	1	0.5	Male	83	Stage IV	High Grade
pt53	1	0.5	1	0.666667	Male	87	Stage IV	High Grade
pt54	1	0.5	1	0.916667	Male	81	Stage IV	High Grade
pt55	1	0.5	1	1.25	Female	64	Stage IV	High Grade
pt56	1	0.5	0	1.33333	Male	71.5	Stage IV	High Grade
pt57	1	0.5	1	2	Female	49	Stage III	High Grade
pt58	0	0.583333	0	0.583333	Female	73	Stage II	High Grade
pt59	0	0.583333	0	0.583333	Male	78.2	Stage III	High Grade
pt60	0	0.583333	0	0.583333	Male	79	Stage III	High Grade
pt61	0	0.583333	1	0.583333	Male	57	Stage III	High Grade
pt62	0	0.583333	1	0.583333	Female	79	Stage II	High Grade
pt63	1	0.583333	1	1.16667	Male	64	Stage IV	High Grade
pt64	1	0.583333	1	2.91667	Male	78	Stage III	High Grade
pt65	1	0.666667	1	0.916667	Female	67.8	Stage IV	High Grade
pt66	1	0.666667	1	2.66667	Female	58	Stage II	High Grade
pt67	1	0.666667	1	3.5	Male	69	Stage IV	High Grade
pt68	1	0.75	0	0.75	Female	71.4	Stage IV	High Grade
pt69	0	0.75	0	0.75	Male	52	Stage II	High Grade
pt70	0	0.75	0	0.75	Female	83	Stage III	High Grade
pt71		0.75	1	0.75	Female	84	Stage III	High Grade
pt72	1	0.75	1	0.916667	Male	73	Stage IV	High Grade
pt73	1	0.75	0	1.16667	Female	77	Stage III	High Grade
pt74	1	0.75	1	1.75	Female	88	Stage IV	High Grade
pt75	1	0.75	0	4.08333	Female	50	Stage III	High Grade
pt76	0	0.833333	1	0.833333	Male	67	Stage III	High Grade
pt77	1	0.833333	0	2.66667	Male	46	Stage IV	High Grade
pt78	1	0.833333	1	3.83333	Female	77.2	Stage II	High Grade
pt79	1	0.833333	1	4.83333	Male	64	Stage II	High Grade
pt80	0	0.916667	0	0.916667	Male	64	Stage IV	High Grade
pt81	1	0.916667	1	1.16667	Male	58	Stage IV	High Grade
pt82	1	0.916667	0	1.83333	Male	62	Stage II	High Grade
pt83	1	0.916667	0	2.66667	Female	79	Stage II	High Grade
pt84	1	0.916667	1	2.66667	Male	53	Stage IV	High Grade
pt85	0	1	0	1	Male	52	Stage II	High Grade
pt86	0	1	0	1	Female	57	Stage II	High Grade
pt87	0	1	0	1	Male	80	Stage III	High Grade
pt88	1	1	1	1	Female	73	Stage II	High Grade
pt89	0	1	1	1	Female	44.9	Stage III	High Grade
pt90	1	1	1	2.5	Female	56	Stage IV	High Grade
pt91	0	1.08333	0	1.08333	Male	70	Stage IV	High Grade
pt92	1	1.08333	1	1.16667	Male	92	Stage II	High Grade
pt93	1	1.08333	0	1.58333	Female	63	Stage III	High Grade
pt94	1	1.08333	0	1.83333	Male	76	Stage II	High Grade
pt95	1	1.08333	1	2.83333	Female	66	Stage II	High Grade
pt96	1	1.08333	1	3.08333	Male	74	Stage IV	High Grade
pt97	1	1.08333	0	3.33333	Female	52	Stage IV	High Grade
pt98	1	1.08333	1	4	Male	85	Stage IV	High Grade
pt99	0	1.16667	0	1.16667	Female	51	Stage II	High Grade
pt100	0	1.16667	0	1.16667	Male	55	Stage III	High Grade
pt101	0	1.16667	0	1.16667	Male	58	Stage II	High Grade
pt102	0	1.16667	0	1.16667	Male	59	Stage III	High Grade
pt103	0	1.16667	0	1.16667	Female	67	Stage III	High Grade
pt104	0	1.16667	0	1.16667	Female	73	Stage III	High Grade
pt105	0	1.16667	0	1.16667	Female	74	Stage III	High Grade
pt106	1	1.16667	1	1.33333	Male	80.9	Stage IV	High Grade
pt107	1	1.16667	1	2	Male	50	Stage IV	High Grade
pt108	1	1.16667	0	3.33333	Male	71	Stage IV	High Grade
pt109	1	1.16667	1	3.91667	Female	58	Stage II	High Grade
pt110	1	1.16667	0	5.66667	Female	49	Stage II	High Grade
pt111	0	1.25	0	1.25	Male	69	Stage II	High Grade
pt112	0	1.25	0	1.25	Female	72	Stage III	High Grade
pt113	0	1.25	0	1.25	Male	83	Stage IV	High Grade

## Sheet: TCGA BLCA
ID	status	survival_time(years)	TNM stage	tumor_grade	gender	age	TMB
TCGA-DK-AA6U	0	1.58356	Stage II	NA	M	64	14.0333
TCGA-K4-A83P	0	1.35616	Stage IV	NA	M	77	10.7333
TCGA-CF-A3MF	0	1.04932	Stage III	Low Grade	M	34	0.9
TCGA-CF-A3MG	0	1.01096	Stage II	Low Grade	M	48	4.16667
TCGA-CF-A3MH	0	1.09041	Stage II	Low Grade	M	75	1.53333
TCGA-CF-A3MI	0	1.0137	Stage II	Low Grade	M	62	2.2
TCGA-CF-A47S	0	0.912329	Stage II	Low Grade	M	41	0.933333
TCGA-CF-A47T	1	0.561644	Stage II	Low Grade	F	58	0.933333
TCGA-CF-A47W	0	1.00822	Stage II	Low Grade	M	42	0.9
TCGA-CF-A47X	0	1.05205	Stage II	Low Grade	M	60	9.73333
TCGA-CF-A47Y	0	1.02192	Stage II	Low Grade	M	55	2.06667
TCGA-CF-A5U8	0	1.09315	Stage II	Low Grade	M	59	1.76667
TCGA-CF-A5UA	0	1	Stage II	Low Grade	M	67	2.5
TCGA-CF-A7I0	0	1.00822	Stage II	Low Grade	M	54	1.2
TCGA-E7-A3X6	1	2.05479	Stage II	Low Grade	M	70	3.56667
TCGA-E7-A3Y1	0	0.446575	Stage II	Low Grade	M	57	5.36667
TCGA-E7-A5KF	0	0.0547945	Stage II	Low Grade	M	67	6.03333
TCGA-E7-A677	0	2.24658	Stage II	Low Grade	M	81	7.13333
TCGA-E7-A678	0	2.1863	Stage III	Low Grade	M	55	1.53333
TCGA-E7-A6MF	0	2.05479	Stage II	Low Grade	M	37	1.43333
TCGA-E7-A7DU	0	0.0767123	Stage III	Low Grade	M	73	8.06667
TCGA-E7-A8O7	0	1.27671	Stage II	Low Grade	M	52	0.9
TCGA-2F-A9KO	1	1.85753	Stage IV	High Grade	M	60	16.2333
TCGA-2F-A9KP	1	0.99726	Stage IV	High Grade	M	66	4.26667
TCGA-2F-A9KQ	0	7.90685	Stage III	High Grade	M	69	2.16667
TCGA-2F-A9KR	1	8.62466	Stage III	High Grade	F	59	7.5
TCGA-2F-A9KT	0	6.44384	Stage II	High Grade	M	83	11
TCGA-2F-A9KW	1	0.40274	Stage III	High Grade	F	67	3.13333
TCGA-4Z-AA7M	0	1.35616	Stage III	High Grade	M	65	15.8667
TCGA-4Z-AA7N	1	1.79452	Stage III	High Grade	M	65	0.766667
TCGA-4Z-AA7O	0	1.40274	Stage II	High Grade	M	64	5.5
TCGA-4Z-AA7Q	1	1.39726	Stage III	High Grade	M	79	7.5
TCGA-4Z-AA7R	1	1.35068	Stage IV	High Grade	M	73	10.6667
TCGA-4Z-AA7S	1	2.91507	Stage III	High Grade	M	66	2.2
TCGA-4Z-AA7W	0	2.30137	Stage II	High Grade	M	55	16.9667
TCGA-4Z-AA7Y	0	4.16986	Stage II	High Grade	M	60	8.73333
TCGA-4Z-AA80	1	0.0520548	Stage II	High Grade	M	73	12.6667
TCGA-4Z-AA81	1	1.94521	Stage II	High Grade	M	80	6.43333
TCGA-4Z-AA82	1	4.2137	Stage IV	High Grade	M	59	3.33333
TCGA-4Z-AA83	0	5.54521	Stage II	High Grade	M	52	2.6
TCGA-4Z-AA84	0	1.26027	Stage IV	High Grade	M	61	13.8
TCGA-4Z-AA86	1	0.739726	Stage IV	High Grade	M	66	6.6
TCGA-4Z-AA87	0	3.98356	Stage III	High Grade	M	72	7.9
TCGA-4Z-AA89	0	2.81918	Stage IV	High Grade	M	60	4.16667
TCGA-5N-A9KI	1	0.208219	Stage III	High Grade	F	76	5.13333
TCGA-5N-A9KM	1	1.45205	Stage III	High Grade	F	73	6.36667
TCGA-BL-A0C8	0	3.33973	Stage I	High Grade	M	73	4.53333
TCGA-BL-A13I	1	0.610959	Stage III	High Grade	F	57	3.13333
TCGA-BL-A13J	1	0.221918	Stage IV	High Grade	M	65	3.3
TCGA-BL-A3JM	1	0.561644	Stage III	High Grade	M	62	5.83333
TCGA-BL-A5ZZ	0	1.03288	Stage III	High Grade	F	80	4.96667
TCGA-BT-A0S7	1	0.547945	Stage III	High Grade	M	75	1.56667
TCGA-BT-A0YX	1	0.994521	Stage III	High Grade	F	70	18.9333
TCGA-BT-A20J	1	1.5863	Stage II	High Grade	M	75	14.2333
TCGA-BT-A20N	1	2.17808	Stage III	High Grade	M	72	8.53333
TCGA-BT-A20O	1	1.0137	Stage III	High Grade	M	75	6.1
TCGA-BT-A20P	1	1.49041	Stage III	High Grade	F	81	2.7
TCGA-BT-A20Q	1	1.62466	Stage IV	High Grade	M	73	3.13333
TCGA-BT-A20R	1	0.421918	Stage IV	High Grade	F	79	8.36667
TCGA-BT-A20T	1	1.2411	Stage IV	High Grade	M	63	7.53333
TCGA-BT-A20U	1	1.24658	Stage III	High Grade	F	70	2.8
TCGA-BT-A20V	1	0.421918	Stage IV	High Grade	F	59	3.23333
TCGA-BT-A20W	1	0.69589	Stage II	High Grade	M	71	3.06667
TCGA-BT-A20X	1	0.687671	Stage IV	High Grade	M	56	2.33333
TCGA-BT-A2LA	0	1.43014	Stage III	High Grade	M	54	5
TCGA-BT-A2LB	1	0.465753	Stage III	High Grade	F	73	16.9333
TCGA-BT-A2LD	1	0.30411	Stage IV	High Grade	F	78	3.2
TCGA-BT-A3PH	1	0.389041	Stage IV	High Grade	M	76	13.6333
TCGA-BT-A3PJ	0	2.16164	Stage III	High Grade	M	76	14.6333
TCGA-BT-A3PK	1	0.172603	Stage II	High Grade	M	80	12.2
TCGA-BT-A42C	0	2.39178	Stage II	High Grade	M	64	11.0333
TCGA-BT-A42E	0	3.03562	Stage III	High Grade	M	74	5.26667
TCGA-BT-A42F	0	2.36712	Stage IV	High Grade	M	64	5.56667
TCGA-C4-A0EZ	1	0.747945	Stage IV	High Grade	F	69	5.9
TCGA-C4-A0F0	0	0.161644	Stage II	High Grade	M	60	2.7
TCGA-C4-A0F1	0	0.243836	Stage III	High Grade	M	71	4.96667
TCGA-C4-A0F6	0	1.91781	Stage III	High Grade	F	82	6.2
TCGA-C4-A0F7	1	0.169863	Stage IV	High Grade	M	77	2.2
TCGA-CF-A1HR	0	1.06575	Stage III	High Grade	M	62	9.4
TCGA-CF-A1HS	0	1.04658	Stage III	High Grade	F	75	8.9
TCGA-CF-A27C	0	1.16438	Stage III	High Grade	M	52	4.4
TCGA-CF-A47V	0	1.03836	Stage II	High Grade	M	52	2.23333
TCGA-CF-A8HX	0	0.945205	Stage II	High Grade	F	55	1.83333
TCGA-CF-A8HY	0	0.945205	Stage II	High Grade	M	59	3
TCGA-CF-A9FF	0	0.989041	Stage II	High Grade	M	52	4.86667
TCGA-CF-A9FL	1	0.230137	Stage III	High Grade	M	85	1.93333
TCGA-CF-A9FM	0	1.09041	Stage I	High Grade	M	50	0.7
TCGA-CU-A0YN	1	1.07671	Stage III	High Grade	M	60	4.86667
TCGA-CU-A0YO	1	0.408219	Stage IV	High Grade	M	84	3.46667
TCGA-CU-A0YR	1	0.6	Stage IV	High Grade	M	83	4.5
TCGA-CU-A3KJ	0	1.53973	Stage III	High Grade	M	75	6.8
TCGA-CU-A3QU	0	0.432877	Stage IV	High Grade	M	58	2.86667
TCGA-CU-A3YL	0	2.48219	Stage III	High Grade	M	67	7.1
TCGA-CU-A5W6	1	0.153425	Stage III	High Grade	M	70	6.6
TCGA-CU-A72E	1	0.778082	Stage IV	High Grade	M	76	3.03333
TCGA-DK-A1A3	1	0.210959	Stage IV	High Grade	M	60	18.5667
TCGA-DK-A1A5	1	0.178082	Stage II	High Grade	M	79	7.73333
TCGA-DK-A1A6	0	5.53425	Stage IV	High Grade	M	53	9.43333
TCGA-DK-A1A7	0	1.53425	Stage IV	High Grade	F	67	7
TCGA-DK-A1AA	0	1.58356	Stage III	High Grade	M	57	2.43333
TCGA-DK-A1AB	1	0.742466	Stage IV	High Grade	F	74	5.83333
TCGA-DK-A1AC	0	10.9068	Stage III	High Grade	M	72	42.0667
TCGA-DK-A1AD	0	9.36986	Stage IV	High Grade	M	69	6.9
TCGA-DK-A1AE	0	1.34521	Stage III	High Grade	M	84	3.63333
TCGA-DK-A1AF	0	1.46849	Stage IV	High Grade	F	84	4
TCGA-DK-A1AG	0	1.30137	Stage III	High Grade	M	65	3.7
TCGA-DK-A2HX	1	0.150685	Stage IV	High Grade	F	80	3.43333
TCGA-DK-A2I1	0	1.49589	Stage II	High Grade	F	73	6.76667
TCGA-DK-A2I2	1	0.649315	Stage IV	High Grade	F	63	3.36667
TCGA-DK-A2I4	0	10.5068	Stage III	High Grade	M	79	26.1667
TCGA-DK-A2I6	0	7.27671	Stage IV	High Grade	M	81	7.93333
TCGA-DK-A3IK	1	0.183562	Stage IV	High Grade	M	87	6.5
TCGA-DK-A3IL	1	0.331507	Stage IV	High Grade	F	79	5.86667
TCGA-DK-A3IM	1	0.652055	Stage III	High Grade	M	76	2.8
TCGA-DK-A3IN	1	0.684932	Stage III	High Grade	M	72	11.6
TCGA-DK-A3IQ	1	0.873973	Stage III	High Grade	M	74	6
TCGA-DK-A3IS	0	4.18904	Stage II	High Grade	M	68	10.0333
TCGA-DK-A3IT	0	1.77534	Stage III	High Grade	M	62	12.9333
TCGA-DK-A3IU	1	1.66849	Stage II	High Grade	M	58	12.4333
TCGA-DK-A3IV	1	0.805479	Stage II	High Grade	M	60	2.7
TCGA-DK-A3WW	0	1.73425	Stage III	High Grade	M	57	35.4667
TCGA-DK-A3WX	1	0.879452	Stage III	High Grade	F	67	1.1
TCGA-DK-A3WY	0	13.6082	Stage III	High Grade	F	67	0.6
TCGA-DK-A3X1	0	5.50411	Stage III	High Grade	F	78	25.5333
TCGA-DK-A3X2	1	1.49863	Stage IV	High Grade	M	85	4.46667
TCGA-DK-A6AV	0	5.34795	Stage II	High Grade	F	82	3.53333
TCGA-DK-A6B0	0	6.38356	Stage II	High Grade	M	61	1
TCGA-DK-A6B1	0	5.6137	Stage II	High Grade	M	67	4.26667
TCGA-DK-A6B2	0	1.30685	Stage IV	High Grade	M	70	5.6
TCGA-DK-A6B5	0	4.22466	Stage IV	High Grade	M	45	4
TCGA-DK-A6B6	0	3.05479	Stage II	High Grade	M	57	26.1
TCGA-DK-AA6L	1	3.1863	Stage IV	High Grade	M	48	12.4333
TCGA-DK-AA6M	0	4.33425	Stage II	High Grade	F	64	1.96667
TCGA-DK-AA6P	0	1.25205	Stage II	High Grade	F	72	6.16667
TCGA-DK-AA6Q	1	1.13151	Stage IV	High Grade	F	61	3.63333
TCGA-DK-AA6R	0	13.811	Stage IV	High Grade	M	68	10.7667
TCGA-DK-AA6S	0	13.8356	Stage III	High Grade	M	60	17.2667
TCGA-DK-AA6T	0	1.56712	Stage II	High Grade	M	63	2.13333
TCGA-DK-AA6W	1	0.720548	Stage II	High Grade	M	78	7.8
TCGA-DK-AA6X	0	1.27945	Stage II	High Grade	M	63	3.8
TCGA-DK-AA71	0	1.13699	Stage II	High Grade	M	71	19.4
TCGA-DK-AA74	0	4.67945	Stage III	High Grade	M	75	7.4
TCGA-DK-AA75	1	0.931507	Stage III	High Grade	M	82	13.6333
TCGA-DK-AA76	0	1.00274	Stage II	High Grade	F	64	7.63333
TCGA-DK-AA77	0	1.69315	Stage II	High Grade	M	61	10.5667
TCGA-E5-A2PC	0	3.63288	Stage IV	High Grade	F	61	6.66667
TCGA-E5-A4TZ	1	1.27945	Stage IV	High Grade	M	64	14.4333
TCGA-E5-A4U1	0	3.23562	Stage II	High Grade	M	72	19.5333
TCGA-E7-A4IJ	1	1.11781	Stage II	High Grade	M	56	9.86667
TCGA-E7-A4XJ	1	0.0438356	Stage II	High Grade	M	66	1.2
TCGA-E7-A519	0	1.39178	Stage II	High Grade	M	72	2.23333
TCGA-E7-A541	1	1.44932	Stage II	High Grade	M	66	14.2333
TCGA-E7-A5KE	0	0.0465753	Stage II	High Grade	F	78	5.73333
TCGA-E7-A6MD	0	0.353425	Stage IV	High Grade	M	66	12.9333
TCGA-E7-A6ME	0	2.00274	Stage II	High Grade	M	75	4.1
TCGA-E7-A7DV	0	0.10137	Stage IV	High Grade	M	44	9.83333
TCGA-E7-A7PW	0	1.13973	Stage III	High Grade	M	63	3
TCGA-E7-A7XN	0	1.1726	Stage III	High Grade	M	66	28.5667
TCGA-E7-A85H	0	1.07945	Stage III	High Grade	M	64	13.0667
TCGA-E7-A8O8	0	0.0356164	Stage II	High Grade	M	59	3.9
TCGA-E7-A97P	1	0.0356164	Stage II	High Grade	M	73	6.6
TCGA-FD-A3B3	1	1.07397	Stage III	High Grade	F	74	5.43333
TCGA-FD-A3B4	1	1.30685	Stage III	High Grade	F	55	2.2
TCGA-FD-A3B5	1	0.745205	Stage IV	High Grade	M	86	4.76667
TCGA-FD-A3B6	1	0.572603	Stage II	High Grade	M	75	8.46667
TCGA-FD-A3B7	1	0.334247	Stage III	High Grade	M	66	2.46667
TCGA-FD-A3B8	0	1.05205	Stage II	High Grade	M	56	2.36667
TCGA-FD-A3N5	1	0.994521	Stage II	High Grade	M	69	9.03333
TCGA-FD-A3N6	0	2.33151	Stage II	High Grade	F	43	3.7
TCGA-FD-A3NA	0	5.05479	Stage II	High Grade	M	60	5.46667
TCGA-FD-A3SJ	1	2.02466	Stage IV	High Grade	M	59	7.16667
TCGA-FD-A3SL	1	1.87123	Stage IV	High Grade	M	60	6.9
TCGA-FD-A3SM	1	0.509589	Stage IV	High Grade	M	70	6.23333
TCGA-FD-A3SN	0	2.43014	Stage III	High Grade	M	79	11.2333
TCGA-FD-A3SO	1	0.460274	Stage IV	High Grade	M	68	10.3
TCGA-FD-A3SP	0	2.14521	Stage III	High Grade	M	60	3.5
TCGA-FD-A3SQ	1	3.89863	Stage IV	High Grade	M	62	2.4
TCGA-FD-A3SR	1	1.64932	Stage IV	High Grade	M	68	4.36667
TCGA-FD-A3SS	1	0.164384	Stage IV	High Grade	M	66	14.4667
TCGA-FD-A43N	0	1.91507	Stage III	High Grade	M	76	5.36667
TCGA-FD-A43P	0	2.27945	Stage II	High Grade	M	74	12.3667
TCGA-FD-A43S	0	1.24658	Stage III	High Grade	F	71	0.0333333
TCGA-FD-A43U	0	1.74247	Stage IV	High Grade	M	70	2.26667
TCGA-FD-A43X	0	0.30137	Stage II	High Grade	M	84	9.5
TCGA-FD-A43Y	1	1.01096	Stage III	High Grade	M	65	1.8
TCGA-FD-A5BR	0	2.2274	Stage II	High Grade	M	57	2.93333
TCGA-FD-A5BS	0	4.49041	Stage III	High Grade	M	68	0.733333
TCGA-FD-A5BT	1	0.89863	Stage III	High Grade	M	84	3.03333
TCGA-FD-A5BU	0	1.61096	Stage II	High Grade	F	76	2.33333
TCGA-FD-A5BV	1	0.446575	Stage III	High Grade	F	47	3.56667
TCGA-FD-A5BX	1	0.473973	Stage IV	High Grade	M	82	10.5333
TCGA-FD-A5BY	0	0.687671	Stage III	High Grade	F	63	1.5
TCGA-FD-A5BZ	1	2.28767	Stage IV	High Grade	F	77	3.83333
TCGA-FD-A5C0	1	1.11507	Stage IV	High Grade	M	61	3.66667
TCGA-FD-A5C1	0	4.90959	Stage III	High Grade	F	61	4.53333
TCGA-FD-A62N	0	0.224658	Stage III	High Grade	M	69	2.96667
TCGA-FD-A62O	1	0.40274	Stage IV	High Grade	M	74	5.5
TCGA-FD-A62P	1	0.523288	Stage II	High Grade	M	76	12.7667
TCGA-FD-A62S	1	1.00822	Stage III	High Grade	F	60	2.43333
TCGA-FD-A6TA	0	5.23836	Stage IV	High Grade	M	58	8.16667
TCGA-FD-A6TB	0	1.56712	Stage III	High Grade	M	82	6.23333
TCGA-FD-A6TC	0	0.512329	Stage III	High Grade	F	79	29.0333
TCGA-FD-A6TD	1	0.558904	Stage III	High Grade	M	77	4
TCGA-FD-A6TE	0	1.03014	Stage IV	High Grade	M	54	7
TCGA-FD-A6TF	1	0.172603	Stage IV	High Grade	F	80	4.43333
TCGA-FD-A6TG	1	0.221918	Stage IV	High Grade	M	73	12.4667
TCGA-FD-A6TH	1	0.183562	Stage IV	High Grade	M	63	4.9
TCGA-FD-A6TI	1	0.334247	Stage IV	High Grade	M	73	3.93333
TCGA-FD-A6TK	0	0.90411	Stage III	High Grade	M	60	3.93333
TCGA-FJ-A3Z7	0	2.58904	Stage IV	High Grade	M	76	9.76667
TCGA-FJ-A3ZE	1	0.290411	Stage IV	High Grade	M	65	12.0667
TCGA-FJ-A3ZF	0	1.43562	Stage III	High Grade	M	73	7.8
TCGA-FJ-A871	1	0.745205	Stage III	High Grade	M	49	1.7
TCGA-FT-A3EE	1	0.271233	Stage III	High Grade	F	80	3.83333
TCGA-FT-A61P	0	0.923288	Stage IV	High Grade	M	76	4.9
TCGA-G2-A2EC	1	1.86027	Stage II	High Grade	F	58	5.36667
TCGA-G2-A2EF	0	5.16164	Stage II	High Grade	M	50	7.9
TCGA-G2-A2EJ	0	4	Stage II	High Grade	F	56	9.5
TCGA-G2-A2EK	0	1.32877	Stage II	High Grade	M	57	2.23333
TCGA-G2-A2EL	1	2.24384	Stage II	High Grade	M	77	6.9
TCGA-G2-A2EO	1	2.93699	Stage III	High Grade	M	69	25.3
TCGA-G2-A2ES	1	1.43836	Stage II	High Grade	M	85	12.6
TCGA-G2-A3IB	1	0.586301	Stage II	High Grade	M	66	2.93333
TCGA-G2-A3IE	1	1.67671	Stage II	High Grade	M	51	11.3333
TCGA-G2-A3VY	0	1.46849	Stage II	High Grade	M	66	22.1
TCGA-G2-AA3B	0	5.50137	Stage II	High Grade	F	75	22.6667
TCGA-G2-AA3C	1	0.578082	Stage IV	High Grade	M	66	7.2
TCGA-G2-AA3D	0	5.86027	Stage IV	High Grade	M	60	10.0667
TCGA-G2-AA3F	0	2.44658	Stage IV	High Grade	M	77	4.33333
TCGA-GC-A3BM	1	0.241096	Stage II	High Grade	M	70	3.7
TCGA-GC-A3I6	1	0.186301	Stage III	High Grade	M	45	5.53333
TCGA-GC-A3OO	0	1.31781	Stage II	High Grade	M	79	3.9
TCGA-GC-A3RB	0	1.59452	Stage III	High Grade	M	54	4.8
TCGA-GC-A3RC	0	1.32603	Stage II	High Grade	M	59	10.3667
TCGA-GC-A3RD	0	1.1726	Stage III	High Grade	F	83	2.5
TCGA-GC-A3WC	0	1.47945	Stage III	High Grade	F	80	4.63333
TCGA-GC-A3YS	0	2.07671	Stage IV	High Grade	M	61	7.1
TCGA-GC-A4ZW	0	0.0410959	Stage III	High Grade	M	71	18.7667
TCGA-GD-A2C5	0	2.22466	Stage IV	High Grade	F	53	8.26667
TCGA-GD-A3OP	0	0.175342	Stage IV	High Grade	F	84	12.6333
TCGA-GD-A3OQ	0	0.260274	Stage IV	High Grade	M	48	3.7
TCGA-GD-A3OS	0	1.74795	Stage II	High Grade	F	54	2.83333
TCGA-GD-A6C6	0	0.183562	Stage III	High Grade	M	64	7.53333
TCGA-GD-A76B	1	0.613699	Stage II	High Grade	F	86	6.23333
TCGA-GU-A42P	1	0.534247	Stage IV	High Grade	M	72	7.1
TCGA-GU-A42Q	1	0.632877	Stage III	High Grade	M	67	5.5
TCGA-GU-A42R	1	0.942466	Stage IV	High Grade	M	68	4.3
TCGA-GU-A762	1	0.169863	Stage IV	High Grade	M	87	3
TCGA-GU-A763	0	2.73151	Stage III	High Grade	M	72	2.03333
TCGA-GU-A764	0	1.67123	Stage II	High Grade	M	66	4.13333
TCGA-GU-A766	0	1.31507	Stage II	High Grade	M	62	5.56667
TCGA-GU-A767	1	0.394521	Stage IV	High Grade	M	81	13.3
TCGA-GU-AATO	1	0.887671	Stage IV	High Grade	M	75	9.6
TCGA-GU-AATP	0	2.74795	Stage IV	High Grade	M	74	10
TCGA-GU-AATQ	1	0.583562	Stage III	High Grade	M	68	5.13333
TCGA-GV-A3JV	1	0.367123	Stage IV	High Grade	M	66	3.63333
TCGA-GV-A3JW	0	1.77808	Stage II	High Grade	M	74	2.33333
TCGA-GV-A3JX	0	1.59178	Stage III	High Grade	M	59	9.73333
TCGA-GV-A3JZ	0	1.65205	Stage IV	High Grade	M	55	14.2
TCGA-GV-A3QF	1	0.635616	Stage IV	High Grade	M	79	4.16667
TCGA-GV-A3QH	1	0.649315	Stage II	High Grade	M	67	5.4
TCGA-GV-A3QI	0	3.0411	Stage III	High Grade	M	47	13.7667
TCGA-GV-A3QK	0	2.27945	Stage IV	High Grade	F	56	4.2
TCGA-GV-A40E	1	0.534247	Stage II	High Grade	M	75	4.83333
TCGA-GV-A40G	0	1.58904	Stage II	High Grade	M	77	5.3
TCGA-GV-A6ZA	0	1.89315	Stage II	High Grade	M	54	9.66667
TCGA-H4-A2HO	0	0.126027	Stage III	High Grade	M	53	2.73333
TCGA-H4-A2HQ	0	1.61644	Stage IV	High Grade	F	64	13.8
TCGA-HQ-A2OF	0	5.33425	Stage III	High Grade	F	52	3.13333
TCGA-HQ-A5ND	1	0.750685	Stage IV	High Grade	M	78	2.6
TCGA-HQ-A5NE	1	0.684932	Stage III	High Grade	M	57	10.3
TCGA-K4-A3WS	0	2.08493	Stage III	High Grade	M	66	8.86667
TCGA-K4-A3WU	0	0.287671	Stage III	High Grade	M	87	6.46667
TCGA-K4-A3WV	0	1.76986	Stage II	High Grade	F	77	1.86667
TCGA-K4-A4AB	1	0.230137	Stage III	High Grade	M	76	2.83333
TCGA-K4-A4AC	1	0.539726	Stage II	High Grade	M	83	4.26667
TCGA-K4-A54R	0	2.30685	Stage II	High Grade	M	59	27.1333
TCGA-K4-A5RH	0	0.756164	Stage III	High Grade	M	69	5.73333
TCGA-K4-A5RI	1	0.654795	Stage III	High Grade	F	67	4.1
TCGA-K4-A5RJ	0	1.47671	Stage II	High Grade	M	75	10.2333
TCGA-K4-A6FZ	0	0.150685	Stage III	High Grade	F	75	11.7667
TCGA-K4-A6MB	0	1.28493	Stage IV	High Grade	M	64	9.86667
TCGA-K4-AAQO	0	0.983562	Stage III	High Grade	M	56	7.73333
TCGA-KQ-A41N	0	4.39452	Stage III	High Grade	M	73	7.76667
TCGA-KQ-A41O	0	4.2137	Stage IV	High Grade	M	84	7.1
TCGA-KQ-A41P	0	2.99726	Stage IV	High Grade	M	76	9.23333
TCGA-KQ-A41Q	0	0.989041	Stage III	High Grade	M	89	4.46667
TCGA-KQ-A41R	0	3.69863	Stage II	High Grade	F	80	22.1667
TCGA-KQ-A41S	0	0.0958904	Stage III	High Grade	F	87	7.76667
TCGA-LC-A66R	0	1.27671	Stage IV	High Grade	M	78	4.03333
TCGA-LT-A5Z6	0	1.29863	Stage II	High Grade	M	56	15.1667
TCGA-LT-A8JT	0	1.75616	Stage II	High Grade	F	69	2.43333
TCGA-MV-A51V	0	1.12329	Stage III	High Grade	M	75	59
TCGA-PQ-A6FI	0	1.01918	Stage II	High Grade	M	70	4.8
TCGA-PQ-A6FN	0	1.38904	Stage III	High Grade	F	78	2.5
TCGA-R3-A69X	0	1.1863	Stage III	High Grade	M	70	6.53333
TCGA-S5-A6DX	1	0.153425	Stage IV	High Grade	M	83	19.4333
TCGA-S5-AA26	0	1.37808	Stage III	High Grade	M	46	7.23333
TCGA-SY-A9G0	1	1.03562	Stage IV	High Grade	M	82	1.53333
TCGA-SY-A9G5	0	3.24932	Stage III	High Grade	M	66	30.3667
TCGA-UY-A78K	1	1.46849	Stage IV	High Grade	M	60	28
TCGA-UY-A78L	0	3.08767	Stage IV	High Grade	M	62	6
TCGA-UY-A78M	1	1.89041	Stage IV	High Grade	F	81	4.96667
TCGA-UY-A78N	1	7.23562	Stage IV	High Grade	M	80	7.06667
TCGA-UY-A78O	0	6.33425	Stage II	High Grade	F	75	6.03333
TCGA-UY-A78P	0	6.52055	Stage II	High Grade	F	78	8.5
TCGA-UY-A8OB	0	5.77808	Stage IV	High Grade	M	63	10.4667
TCGA-UY-A8OD	0	9.40274	Stage II	High Grade	F	68	3.03333
TCGA-UY-A9PA	0	2.93699	Stage III	High Grade	M	48	5.93333
TCGA-UY-A9PB	0	2.46301	Stage III	High Grade	M	49	16.8
TCGA-UY-A9PD	0	1.48493	Stage III	High Grade	M	80	8.73333
TCGA-UY-A9PE	0	0.517808	Stage IV	High Grade	M	86	6.8
TCGA-UY-A9PF	0	0.320548	Stage IV	High Grade	M	77	13.7667
TCGA-UY-A9PH	0	4.27671	Stage II	High Grade	M	73	10.7333
TCGA-XF-A8HB	0	3.75342	Stage II	High Grade	F	50	2.4
TCGA-XF-A8HC	1	0.547945	Stage IV	High Grade	M	79	3.8
TCGA-XF-A8HD	0	8.12055	Stage III	High Grade	M	77	14.4
TCGA-XF-A8HE	0	10.4575	Stage III	High Grade	M	47	12.9
TCGA-XF-A8HF	1	4.68219	Stage III	High Grade	M	80	4.96667
TCGA-XF-A8HG	1	1.27945	Stage III	High Grade	M	69	9.56667
TCGA-XF-A8HH	1	0.156164	Stage IV	High Grade	F	61	2.9
TCGA-XF-A8HI	1	1.49041	Stage IV	High Grade	F	57	2.33333
TCGA-XF-A9SH	1	5.4	Stage II	High Grade	F	65	1.4
TCGA-XF-A9SI	0	6.63836	Stage II	High Grade	F	73	12.1667
TCGA-XF-A9SJ	1	0.268493	Stage IV	High Grade	M	83	8.96667
TCGA-XF-A9SK	1	1.33151	Stage IV	High Grade	M	65	4.5
TCGA-XF-A9SL	1	5.53425	Stage IV	High Grade	M	69	3.56667
TCGA-XF-A9SM	0	2.87123	Stage III	High Grade	M	76	7.33333
TCGA-XF-A9SP	1	1.24384	Stage III	High Grade	M	59	9.53333
TCGA-XF-A9ST	1	0.350685	Stage III	High Grade	M	68	17.5
TCGA-XF-A9SU	1	0.49863	Stage IV	High Grade	F	74	2.06667
TCGA-XF-A9SV	1	1.06301	Stage IV	High Grade	M	82	2.03333
TCGA-XF-A9SW	1	0.991781	Stage IV	High Grade	M	85	1.56667
TCGA-XF-A9SX	1	1.96986	Stage IV	High Grade	F	63	3.7
TCGA-XF-A9SY	0	1.75342	Stage IV	High Grade	F	60	13.7667
TCGA-XF-A9SZ	1	2.35342	Stage IV	High Grade	M	79	6.9
TCGA-XF-A9T0	0	2.18904	Stage III	High Grade	M	68	22.8667
TCGA-XF-A9T2	1	1.57534	Stage III	High Grade	M	54	2.7
TCGA-XF-A9T3	0	0.186301	Stage IV	High Grade	F	69	11.5667
TCGA-XF-A9T4	1	1.35616	Stage IV	High Grade	M	48	1.1
TCGA-XF-A9T5	0	5.55342	Stage IV	High Grade	F	78	20.5
TCGA-XF-A9T6	0	0.175342	Stage III	High Grade	F	88	9.63333
TCGA-XF-A9T8	1	1.14521	Stage III	High Grade	M	64	21.7
TCGA-XF-AAME	1	7.74795	Stage II	High Grade	F	64	0.8
TCGA-XF-AAMG	0	9.21644	Stage III	High Grade	M	49	29.4333
TCGA-XF-AAMH	1	0.942466	Stage IV	High Grade	M	80	1.96667
TCGA-XF-AAMJ	1	4.57534	Stage III	High Grade	M	70	1.33333
TCGA-XF-AAML	1	0.635616	Stage II	High Grade	M	75	14.8667
TCGA-XF-AAMQ	0	5.96438	Stage II	High Grade	F	59	5.7
TCGA-XF-AAMR	0	7.64384	Stage III	High Grade	M	48	3
TCGA-XF-AAMT	1	0.246575	Stage IV	High Grade	F	75	3.26667
TCGA-XF-AAMW	1	0.693151	Stage IV	High Grade	F	79	0.933333
TCGA-XF-AAMX	1	0.564384	Stage III	High Grade	F	87	9.9
TCGA-XF-AAMY	0	8.24932	Stage III	High Grade	M	78	3.76667
TCGA-XF-AAMZ	1	3.69315	Stage IV	High Grade	F	81	9.06667
TCGA-XF-AAN0	1	4.70685	Stage IV	High Grade	M	68	12.9667
TCGA-XF-AAN1	1	2.57808	Stage III	High Grade	F	75	2.4
TCGA-XF-AAN2	1	5.12055	Stage II	High Grade	M	73	13.4667
TCGA-XF-AAN3	0	7.19178	Stage IV	High Grade	M	76	4.6
TCGA-XF-AAN4	1	2.25479	Stage III	High Grade	F	77	2.13333
TCGA-XF-AAN5	0	6.28219	Stage III	High Grade	F	61	9.7
TCGA-XF-AAN7	1	1.54795	Stage IV	High Grade	M	60	4.36667
TCGA-XF-AAN8	1	0.323288	Stage III	High Grade	F	74	0.0666667
TCGA-YC-A89H	0	1.56986	Stage II	High Grade	F	78	45.6333
TCGA-YC-A8S6	0	0.80274	Stage II	High Grade	M	71	3.36667
TCGA-YC-A9TC	1	0.0547945	Stage IV	High Grade	M	71	3.7
TCGA-YF-AA3L	0	0.99726	Stage II	High Grade	F	47	9.3
TCGA-YF-AA3M	0	1.13699	Stage II	High Grade	M	57	4.63333
TCGA-ZF-A9R0	1	1.55342	Stage III	High Grade	M	82	5.9
TCGA-ZF-A9R1	0	2.11781	Stage IV	High Grade	M	81	3
TCGA-ZF-A9R2	0	1.7589	Stage II	High Grade	M	75	4.56667
TCGA-ZF-A9R3	1	2.01096	Stage II	High Grade	F	53	2.66667
TCGA-ZF-A9R4	0	2.52329	Stage II	High Grade	M	83	7.63333
TCGA-ZF-A9R5	0	2.9863	Stage III	High Grade	M	59	3.23333
TCGA-ZF-A9R7	0	1.82192	Stage II	High Grade	F	76	20.9
TCGA-ZF-A9R9	1	2.36712	Stage IV	High Grade	M	58	6.06667
TCGA-ZF-A9RC	0	7.85753	Stage III	High Grade	M	77	28.5
TCGA-ZF-A9RD	1	1.11781	Stage IV	High Grade	F	75	5.13333
TCGA-ZF-A9RE	1	0.290411	Stage II	High Grade	F	78	2.43333
TCGA-ZF-A9RF	0	5.33973	Stage II	High Grade	M	74	7.7
TCGA-ZF-A9RL	0	7.40548	Stage II	High Grade	M	61	10.7667
TCGA-ZF-A9RM	0	3.9863	Stage II	High Grade	M	70	2.86667
TCGA-ZF-A9RN	1	1.68493	Stage III	High Grade	F	67	5.76667
TCGA-ZF-AA4N	1	0.241096	Stage II	High Grade	M	74	0.133333
TCGA-ZF-AA4R	1	2.83836	Stage IV	High Grade	M	67	2.33333
TCGA-ZF-AA4T	1	1.6411	Stage IV	High Grade	M	65	3.13333
TCGA-ZF-AA4U	1	0.717808	Stage III	High Grade	M	70	1.86667
TCGA-ZF-AA4V	0	4.94795	Stage III	High Grade	M	66	19.3
TCGA-ZF-AA4W	0	5.0137	Stage III	High Grade	M	56	17.0667
TCGA-ZF-AA4X	0	5.6	Stage II	High Grade	M	56	19.9333
TCGA-ZF-AA51	0	4.69589	Stage II	High Grade	F	69	20.6
TCGA-ZF-AA52	1	2.95068	Stage III	High Grade	M	70	3.63333
TCGA-ZF-AA53	0	4.82466	Stage II	High Grade	M	60	5.46667
TCGA-ZF-AA54	1	1.61644	Stage III	High Grade	M	71	5.9
TCGA-ZF-AA56	1	0.709589	Stage III	High Grade	F	79	3.3
TCGA-ZF-AA58	0	4.51781	Stage IV	High Grade	F	61	6.86667
TCGA-ZF-AA5H	0	2.45753	Stage IV	High Grade	F	60	1.96667
TCGA-ZF-AA5N	1	0.460274	Stage IV	High Grade	F	62	1.7
TCGA-ZF-AA5P	0	1.01918	Stage IV	High Grade	M	65	1.86667

## Sheet: GSE32548
ID	status	survival_time(years)	tumor_grade	tumor_stage
GSM806803	0	9.19	G3	T2
GSM806804	1	0.73	G2	T2
GSM806805	1	3.03	G3	T2
GSM806806	0	8.7	G2	T1
GSM806807	0	5.33	G2	Ta
GSM806808	0	1.07	G2	Ta
GSM806809	0	8.72	G1	Ta
GSM806810	0	6.33	G3	T2
GSM806811	0	5.53	G2	Ta
GSM806812	0	1.85	G2	Ta
GSM806813	0	6.17	G2	Ta
GSM806814	0	2.13	G3	T2
GSM806815	0	0.09	G3	T1
GSM806816	1	4.69	G1	Ta
GSM806817	0	1.65	G2	T1
GSM806818	0	0.85	G1	Ta
GSM806819	0	2.39	G2	Ta
GSM806820	1	5.73	G3	T1
GSM806821	0	8.36	G2	Ta
GSM806822	0	7.55	G3	T2
GSM806823	1	2.69	G2	Ta
GSM806824	0	2.32	G3	T1
GSM806825	0	5.56	G2	Ta
GSM806826	0	8.14	G3	T2
GSM806827	0	5.71	G2	Ta
GSM806828	0	2.92	G2	Ta
GSM806829	1	6.83	G2	Ta
GSM806830	0	2.71	G3	T1
GSM806831	0	8.18	G2	T1
GSM806832	0	6.53	G3	T2
GSM806833	0	2.98	G2	Ta
GSM806834	1	2.21	G3	T2
GSM806835	1	2.46	G3	T2
GSM806836	0	7.66	G3	Ta
GSM806837	0	2.34	G2	T1
GSM806838	0	7.55	G1	Ta
GSM806839	1	1.21	G2	T2
GSM806840	0	7.38	G2	Ta
GSM806841	0	6.02	G2	Ta
GSM806842	0	3.71	G2	T1
GSM806843	1	0.08	G3	T2
GSM806844	0	3.58	G3	T1
GSM806845	0	6.89	G3	T1
GSM806846	0	3.65	G1	Ta
GSM806847	0	6.62	G1	Ta
GSM806848	0	7.43	G1	Ta
GSM806849	0	4.53	G3	T2
GSM806850	0	7.08	G2	Ta
GSM806851	0	7.08	G1	Ta
GSM806852	0	2.28	G3	T1
GSM806853	0	3.16	G2	T1
GSM806854	0	4.53	G2	Ta
GSM806855	0	7.34	G3	T2
GSM806856	0	5.94	G3	T1
GSM806857	0	7.1	G3	T1
GSM806858	0	6.1	G1	Ta
GSM806859	0	6.91	G2	Ta
GSM806860	0	6.62	G2	T1
GSM806861	0	0.44	G3	T1
GSM806862	0	7.15	G2	Ta
GSM806863	0	7.2	G3	T2
GSM806864	1	0.75	G3	T2
GSM806865	1	3.05	G3	T1
GSM806866	0	1.09	G2	T1
GSM806867	0	7	G3	T1
GSM806868	0	6.39	G3	T2
GSM806869	0	4.12	G1	Ta
GSM806870	0	3	G1	Ta
GSM806871	0	5.47	G2	T1
GSM806872	1	0.52	G3	T2
GSM806873	0	4.22	G3	T1
GSM806874	1	5.02	G3	T1
GSM806875	0	6.77	G3	T1
GSM806876	1	0.63	G3	T2
GSM806877	0	6.77	G2	T1
GSM806878	0	5.66	G3	T1
GSM806879	0	6.28	G3	T2
GSM806880	0	6.18	G3	Ta
GSM806881	1	0.05	G3	T1
GSM806882	0	3.3	G1	Ta
GSM806883	1	0.32	G3	T2
GSM806884	0	5.72	G2	Tx
GSM806885	0	5.08	G2	T1
GSM806886	1	0.96	G3	T2
GSM806887	0	4.1	G3	T1
GSM806888	0	5.93	G1	Ta
GSM806889	0	4.64	G3	T1
GSM806890	0	5.81	G2	Ta
GSM806891	0	5.66	G3	T1
GSM806892	0	6.22	G2	T1
GSM806893	0	6.19	G3	T1
GSM806894	0	3.05	G3	T1
GSM806895	0	6.18	G3	T1
GSM806896	0	5.89	G2	T1
GSM806897	1	1.72	G2	T2
GSM806898	0	2.5	G3	T2
GSM806899	0	1.23	G1	Ta
GSM806900	0	5.83	G3	T2
GSM806901	0	0.02	G3	T1
GSM806902	1	1.48	G3	T2
GSM806903	1	0.58	G3	T2
GSM806904	0	5.25	G3	T1
GSM806905	0	2.57	G2	Ta
GSM806906	0	5.49	G3	T1
GSM806907	0	5.38	G1	Ta
GSM806908	0	4.83	G2	Ta
GSM806909	0	4.83	G3	T2
GSM806910	0	4.48	G3	T1
GSM806911	0	2.43	G3	T1
GSM806912	0	1.14	G2	Ta
GSM806913	1	0.53	G3	T2
GSM806914	0	5.33	G3	T1
GSM806917	0	4.45	G3	T1
GSM806918	0	4.12	G3	T1
GSM806920	1	0.31	G3	T2
GSM806921	0	4.68	G3	T1
GSM806922	0	4.68	G3	T2
GSM806923	1	0.54	G3	T2
GSM806924	0	1.52	G3	T1
GSM806925	0	4.48	G3	T2
GSM806926	0	3.43	G3	T2
GSM806927	0	3.39	G3	T2
GSM806928	0	2.74	G3	T2
GSM806929	1	1.72	G3	T1
GSM806930	0	3.85	G3	T1
GSM806931	0	1	G3	T1
GSM806932	0	2.24	G3	T1
GSM806933	0	2.84	G3	T2

## Sheet: GSE32894
ID	status	survival_time(months)	gender	age	tumor_stage	tumor_grade
GSM814052	0	110.3	M	57	T2	G3
GSM814057	0	104.38	M	71	T1	G2
GSM814065	0	103.79	M	65	Ta	G2
GSM814077	0	98.37	M	75	T1	G3
GSM814089	0	98.07	M	59	T1	G2
GSM814085	0	97.71	F	65	T2	G3
GSM814068	0	96.39	M	71	T2	G3
GSM814100	0	88.6	F	38	Ta	G2
GSM814119	0	88.14	M	71	T2	G3
GSM814126	0	86.43	F	63	T2	G3
GSM814095	0	85.41	F	85	Ta	G1
GSM814121	0	85.22	M	68	T1	G3
GSM814112	0	84.92	M	70	Ta	G2
GSM814131	0	84.03	M	61	T1	G3
GSM814122	0	82.85	M	77	Ta	G2
GSM814107	0	82.72	M	60	T1	G3
GSM814087	1	81.93	M	64	Ta	G2
GSM814123	0	79.4	F	78	T1	G2
GSM814156	0	78.64	F	72	Ta	G2
GSM814090	0	78.44	M	64	T2	G3
GSM814132	0	76.67	M	67	T2	G3
GSM814064	0	75.98	M	68	T3b	G3
GSM814166	0	74.56	M	75	T1	G2
GSM814168	0	74.33	M	77	T1	G3
GSM814170	0	74.07	M	75	T1	G3
GSM814069	0	74.04	M	45	Ta	G2
GSM814098	0	73.87	F	79	Ta	G1
GSM814135	0	72.56	M	59	Ta	G1
GSM814102	0	72.2	F	82	Ta	G2
GSM814155	0	71.8	M	66	Ta	G2
GSM814160	0	71.08	F	56	Ta	G1
GSM814171	0	70.72	F	70	T1	G2
GSM814176	0	69.93	F	68	T2	G3
GSM814164	0	69.67	M	73	Ta	G2
GSM814109	0	69.5	M	71	T2b	G3
GSM814162	0	69.5	M	44	Ta	G2
GSM814086	0	68.45	M	73	Ta	G2
GSM814144	0	67.92	M	67	T1	G3
GSM814165	0	67.92	M	75	T1	G3
GSM814071	0	66.9	F	62	T1	G2
GSM814084	0	66.71	M	84	Ta	G2
GSM814066	0	66.25	M	76	Ta	G2
GSM814203	0	65.33	F	57	Ta	G1
GSM814191	0	64.64	M	65	Ta	G1
GSM814192	0	64.41	M	57	Ta	G3
GSM814208	0	63.98	M	66	Ta	G1
GSM814058	0	63.91	M	55	Ta	G2
GSM814205	0	63.88	F	56	Ta	G1
GSM814184	0	63.02	M	69	T1	G3
GSM814074	0	62.99	M	78	Ta	G1
GSM814212	0	62.53	M	81	Ta	G1
GSM814210	0	61.71	M	58	Ta	G1
GSM814201	0	61.05	M	80	Ta	G1
GSM814140	1	60.16	M	50	T1	G3
GSM814217	0	59.61	F	57	Ta	G2
GSM814193	0	58.03	M	71	Ta	G2
GSM814195	0	58.03	M	57	T3b	G3
GSM814229	0	57.6	M	61	Ta	G2
GSM814189	0	57.57	F	60	T2	G3
GSM814215	0	56.68	M	84	Ta	G1
GSM814190	0	56.55	M	80	Ta	G2
GSM814240	0	56.22	M	56	T2	G3
GSM814163	0	55.69	M	80	T1	G3
GSM814059	0	55.04	M	86	T1	G2
GSM814234	0	55.04	F	56	Ta	G1
GSM814194	0	54.41	F	71	Ta	G1
GSM814110	0	54.35	M	67	T2	G3
GSM814228	0	54.35	F	61	Ta	G2
GSM814118	0	54.31	M	46	Ta	G2
GSM814198	0	53.82	M	58	T1	G3
GSM814246	0	53.72	M	61	T2	G3
GSM814237	0	51.12	F	60	T1	G3
GSM814230	0	50.86	M	61	Ta	G3
GSM814196	0	50.7	F	86	Ta	G1
GSM814139	0	50.6	M	69	T1	G3
GSM814224	0	49.87	M	20	Ta	G1
GSM814245	0	49.68	M	72	T1	G3
GSM814186	0	49.45	M	69	T1	G2
GSM814133	0	49.35	F	88	Ta	G1
GSM814159	0	49.15	M	84	T1	G3
GSM814255	0	47.64	M	75	T1	G2
GSM814231	0	47.21	M	70	Ta	G1
GSM814260	0	47.08	F	62	T1	G2
GSM814247	0	46.75	M	78	T1	G2
GSM814153	0	45.34	M	77	Ta	G1
GSM814256	0	45.27	M	72	Ta	G1
GSM814264	0	44.75	F	75	Ta	G1
GSM814103	0	44.52	M	82	T1	G2
GSM814267	0	44.05	M	80	Ta	G2
GSM814265	0	43.43	F	80	T1	G3
GSM814167	0	43.1	M	84	Ta	G2
GSM814106	0	43.04	M	59	T1	G3
GSM814261	0	42.12	F	67	Ta	G2
GSM814249	0	41.46	M	57	T1	G2
GSM814266	0	41.26	F	61	Ta	G2
GSM814248	0	41.06	F	62	T2	G3
GSM814271	0	40.83	M	67	Ta	G2
GSM814251	0	40.7	F	69	T2	G3
GSM814276	0	40.57	M	64	Ta	G1
GSM814274	0	39.91	F	51	Ta	G1
GSM814150	0	39.58	M	65	Ta	G1
GSM814222	0	39.12	M	85	T1	G3
GSM814275	0	38.2	M	70	Ta	G3
GSM814117	0	37.87	F	83	T1	G2
GSM814253	0	37.78	M	69	Ta	G2
GSM814252	0	37.05	F	51	Ta	G1
GSM814169	0	36.62	M	67	T1	G3
GSM814056	1	36.36	M	59	T3b	G3
GSM814197	0	36.33	M	90	Ta	G3
GSM814134	0	35.97	M	74	Ta	G1
GSM814091	0	35.74	M	72	Ta	G2
GSM814280	0	35.38	F	76	T1	G3
GSM814218	1	34.78	M	65	T2b	G3
GSM814278	0	34.72	F	60	T1	G3
GSM814286	0	34.06	M	80	T1	G2
GSM814295	0	34.06	M	67	T2	G3
GSM814287	0	33.7	M	76	T2	G3
GSM814175	0	33.6	F	85	Ta	G2
GSM814292	0	33.37	F	78	T1	G3
GSM814301	0	33.34	M	57	Ta	G2
GSM814254	0	32.91	M	79	T2	G3
GSM814285	0	32.88	M	58	T1	G2
GSM814273	0	32.32	M	62	Ta	G1
GSM814282	0	31.53	M	70	Ta	G1
GSM814297	0	31.33	M	72	Ta	G1
GSM814185	0	30.84	F	83	Ta	G2
GSM814303	0	30.81	M	64	Ta	G3
GSM814298	0	30.38	M	66	Ta	G3
GSM814358	0	30.15	M	62	T1	G2
GSM814173	0	29.98	M	75	T2	G3
GSM814305	0	29.92	M	83	Ta	G1
GSM814094	1	29.49	M	64	T2	G3
GSM814306	0	29.49	F	82	Ta	G1
GSM814199	0	29.13	M	65	T1	G3
GSM814211	0	28.57	M	52	Ta	G2
GSM814096	0	28.11	M	82	T1	G2
GSM814308	0	28.04	M	80	Ta	G2
GSM814083	0	27.81	M	74	T1	G3
GSM814293	0	27.39	M	79	T1	G3
GSM814114	0	27.35	M	85	T1	G3
GSM814263	0	27.02	M	85	Ta	G2
GSM814309	0	26.66	M	63	Ta	G2
GSM814092	1	26.53	M	69	T2	G3
GSM814307	0	26.47	M	60	Ta	G3
GSM814304	0	26.3	M	67	Ta	G2
GSM814272	0	26.14	M	82	T1	G2
GSM814070	0	25.58	F	75	T2	G3
GSM814312	0	25.45	F	84	Ta	G2
GSM814281	0	25.32	F	78	Ta	G1
GSM814288	0	24.76	M	80	Ta	G2
GSM814204	1	24.2	M	68	T3b	G3
GSM814316	0	23.8	F	67	T1	G3
GSM814321	0	23.8	M	57	Ta	G1
GSM814318	0	23.7	M	76	Ta	G2
GSM814284	0	21.7	M	73	Ta	G3
GSM814313	0	21.57	M	79	Ta	G3
GSM814226	0	21.17	F	61	Ta	G1
GSM814108	0	21.11	M	78	Ta	Gx
GSM814317	0	21.01	F	66	T2	G3
GSM814172	1	20.61	F	51	T2a	G2
GSM814324	0	20.55	F	71	Ta	G1
GSM814323	0	20.42	F	79	Ta	G2
GSM814213	0	20.28	M	76	Ta	G1
GSM814328	0	19.89	F	74	Ta	G2
GSM814075	0	19.76	M	83	T1	G2
GSM814357	0	19.5	M	63	T4a	G3
GSM814330	0	19.46	M	83	Ta	G2
GSM814291	1	18.25	M	75	T2	G3
GSM814076	1	17.92	M	71	T2	G3
GSM814334	0	17.75	M	60	T2	G3
GSM814179	1	17.69	M	67	T2	G3
GSM814331	0	17.69	F	69	Ta	G2
GSM814333	0	17.69	M	75	Ta	G1
GSM814337	0	17.26	F	72	Ta	G2
GSM814354	0	17.06	M	71	T2	G3
GSM814302	0	16.77	F	77	T1	G3
GSM814329	0	16.73	M	76	T1	G2
GSM814356	0	16.37	M	59	T2	G3
GSM814336	0	16.24	F	71	Ta	G2
GSM814250	0	15.72	M	63	Ta	G2
GSM814269	1	15.58	F	57	T2	G3
GSM814055	0	15.39	M	81	T1	G2
GSM814322	1	15.09	M	61	T3	G2
GSM814174	0	14.7	F	68	Ta	G1
GSM814180	0	14.01	M	93	Ta	G2
GSM814200	0	13.71	F	83	Ta	G2
GSM814326	0	13.64	M	79	Ta	G1
GSM814225	1	13.41	M	58	T3b	Gx
GSM814325	1	13.41	M	66	T2	G3
GSM814340	0	13.28	M	76	T1	G2
GSM814129	0	13.12	M	83	T1	G2
GSM814338	0	12.95	M	35	Ta	G1
GSM814061	0	12.82	M	89	Ta	G2
GSM814136	0	12.43	M	84	Ta	G2
GSM814290	0	11.87	M	75	Ta	G2
GSM814343	0	11.74	M	43	T1	G2
GSM814353	1	10.95	F	76	T2	G3
GSM814149	0	10.09	M	75	Ta	G3
GSM814347	0	9.96	M	55	T2	G3
GSM814300	1	9.83	M	60	T2	G3
GSM814350	0	9.76	M	65	T1	G3
GSM814348	0	9.17	M	80	Ta	G2
GSM814342	0	8.58	M	79	Ta	G2
GSM814289	1	8.22	F	50	T2	G3
GSM814142	1	7.53	M	61	T2	G3
GSM814299	0	7.27	M	65	T1	G3
GSM814182	1	6.87	M	83	T2	G3
GSM814355	0	6.77	M	74	Ta	G1
GSM814352	0	6.67	M	68	T1	G3
GSM814062	0	6.58	M	79	T1	G2
GSM814345	0	6.58	M	76	Ta	G1
GSM814241	1	6.48	M	79	T2	G3
GSM814202	1	6.38	M	79	T2	G3
GSM814138	1	6.18	M	76	T3b	G3
GSM814351	0	5.59	M	32	Ta	G1
GSM814060	1	5.39	F	67	T2	G3
GSM814238	1	3.68	M	61	T2	G3
GSM814221	0	3.22	M	87	Ta	G2
GSM814233	0	2.76	M	86	T1	G2
GSM814296	0	1.61	F	70	T1	G2
GSM814072	0	1.08	F	75	T1	G3
GSM814181	0	0.62	M	89	T1	G3
GSM814349	0	0.5	F	59	Ta	G1
GSM814177	0	0.2	M	65	T1	G3

## Sheet: GSE13507
ID	status	survival_time(months)	TMN stage	Grade
GSM340605	1	18.1667	T1N0M0	1
GSM340606	0	136.967	TaN0M0	1
GSM340607	0	136.367	TaN0M0	1
GSM340608	1	26.9	T1N0M0	1
GSM340609	1	87.0667	T1N0M0	1
GSM340610	1	15.3	T1N0M0	1
GSM340611	1	18.5333	T1N0M0	1
GSM340612	0	129.933	T2N0M0	1
GSM340613	1	12.5667	T3bN0M0	2
GSM340614	0	128.967	T3aN0M0	1
GSM340615	0	125.033	TaN0M0	1
GSM340616	0	125.267	TaN0M0	1
GSM340617	0	130.6	T1N0M0	1
GSM340618	1	1.03333	T4N0M0	1
GSM340619	0	129.667	T1N0M0	1
GSM340620	1	16.6667	T3aN2M1	1
GSM340621	0	127.633	T1N0M0	1
GSM340622	0	124.533	TaN0M0	1
GSM340623	1	3.13333	T4N2M1	2
GSM340624	1	65.9333	T1N0M0	1
GSM340625	1	3.23333	T1N0M0	1
GSM340626	0	120.6	T1N0M0	1
GSM340627	1	22.6667	T1N0M0	1
GSM340628	0	120.5	T3aN0M0	2
GSM340629	1	50.4333	T1N0M0	1
GSM340630	1	66.3	T2N0M0	1
GSM340631	0	120.167	TaN0M0	1
GSM340632	0	120.6	T1N0M0	1
GSM340633	1	14.5667	T3bN0M0	2
GSM340634	0	115.833	T3aN0M0	2
GSM340635	0	106.6	TaN0M0	1
GSM340636	0	121.2	T2N0M0	2
GSM340637	1	98	T1N0M0	1
GSM340638	1	67.0333	T1N0M0	1
GSM340639	0	99.7333	TaN0M0	1
GSM340640	1	50.3	TaN0M0	1
GSM340641	0	98.2333	T1N0M0	2
GSM340642	0	106.033	T1N0M0	1
GSM340643	0	95.3	T1N0M0	1
GSM340644	1	80.4333	TaN0M0	1
GSM340645	1	35.7	T1N0M0	2
GSM340646	1	51.7667	T1N0M0	2
GSM340647	0	92.8333	T1N0M0	1
GSM340648	0	90.7333	T2N0M0	1
GSM340649	0	90.4667	T1N0M0	1
GSM340650	0	86.0667	T1N0M0	1
GSM340651	1	134.967	T1N0M0	1
GSM340652	1	65.9333	T1N0M0	1
GSM340653	1	25.8333	T3bN0M0	2
GSM340654	1	10.2667	T3bN2M0	2
GSM340655	1	85.4333	T1N0M0	2
GSM340656	1	3.16667	T1N0M0	2
GSM340657	0	83.6333	T1N0M0	1
GSM340658	0	83.6333	T1N0M0	1
GSM340659	1	70.9333	T1N0M0	1
GSM340660	0	81.6333	T2N0M0	1
GSM340661	0	80.2	T1N0M0	1
GSM340662	0	78.8333	T1N0M0	2
GSM340663	0	78.7333	T1N0M0	2
GSM340664	1	70.7333	TaN0M0	1
GSM340665	1	8.7	T2N1M1	2
GSM340666	0	75.3333	T1N0M0	1
GSM340667	0	75.7	T1N0M0	1
GSM340668	0	75.1333	TaN0M0	1
GSM340669	0	75.1333	T1N0M0	1
GSM340670	0	74.1667	TaN0M0	1
GSM340671	1	16.2333	T1N0M0	2
GSM340672	1	15.1	T3bN0M0	2
GSM340673	1	11.2333	T2N0M0	1
GSM340674	0	69.4333	T2N0M0	2
GSM340675	1	25.0333	T1N0M0	2
GSM340676	0	67.0667	TaN0M0	1
GSM340677	0	65.2333	T2N0M0	2
GSM340678	1	11.9667	T4N0M0	2
GSM340679	0	62	T1N0M0	1
GSM340680	0	61.3333	T1N0M0	1
GSM340681	0	60.9	T1N0M0	2
GSM340682	0	60.2	T1N0M0	1
GSM340683	0	59.6	T1N0M0	1
GSM340684	1	10.4	T4N0M0	2
GSM340685	1	59.8667	T1N0M0	1
GSM340686	0	59	T1N0M0	1
GSM340687	0	58.7333	T1N0M0	1
GSM340688	1	46.1667	T1N0M0	1
GSM340689	0	58.4333	T1N0M0	1
GSM340690	0	58.0667	T1N0M0	1
GSM340691	0	57.6333	T1N0M0	1
GSM340692	1	36.3	T1N0M0	1
GSM340693	0	56.4667	T2N0M0	2
GSM340694	0	55.5	T2N0M0	2
GSM340695	0	52.9667	T1N0M0	1
GSM340696	1	11.5	T3N1M0	2
GSM340697	1	17.8667	T3N0M0	2
GSM340698	1	28.5333	T1N0M0	2
GSM340699	1	17.6333	T1N0M0	1
GSM340700	1	15.4	T2N0M0	2
GSM340701	0	48.4333	T3bN0M0	2
GSM340702	1	4.5	T4N1M1	1
GSM340703	0	47.5	TaN0M0	1
GSM340704	1	5.23333	T2N1M0	2
GSM340705	0	45.6	T3bN0M0	2
GSM340706	0	45.1333	T2N0M0	2
GSM340707	0	43.5	TaN0M0	1
GSM340708	0	44.1	T1N0M0	2
GSM340709	1	5.93333	T2N0M0	1
GSM340710	1	31.5333	T1N0M0	2
GSM340711	0	41.8	T1N0M0	1
GSM340712	1	6.5	T2N2M0	2
GSM340713	0	41.0667	T1N0M0	1
GSM340714	0	39.7667	T2bN0M0	2
GSM340715	0	38.9667	T2N0M0	1
GSM340716	1	31.9667	T1N0M0	1
GSM340717	0	37.3	T1N0M0	1
GSM340718	0	36.8333	T2aN0M0	1
GSM340719	0	36.5667	T1N0M0	1
GSM340720	0	28.1	T2aN0M0	2
GSM340721	1	3.93333	T2N0M0	2
GSM340722	1	23.5333	T1N0M0	1
GSM340723	1	15.1	T3N0M0	2
GSM340724	0	34.8667	TaN0M0	1
GSM340725	0	34.2333	T3N1M0	2
GSM340726	0	33.7	TaN0M0	1
GSM340727	1	11.0667	T4aN0M0	1
GSM340728	1	5.76667	T3N0M0	2
GSM340729	0	33.0667	T2N0M0	1
GSM340730	0	32.8667	TaN0M0	1
GSM340731	1	9.23333	T2N0M0	2
GSM340732	1	7.1	T3N1M0	2
GSM340733	1	17.1333	T2N0M0	1
GSM340734	1	23.5667	TaN0M0	1
GSM340735	0	30.7	T1N0M0	1
GSM340736	0	30.1	T1N0M0	2
GSM340737	0	29.7333	T1N0M0	1
GSM340738	1	15.4333	T1N0M0	1
GSM340739	0	29.3667	T1N0M0	1
GSM340740	1	17.6667	T1N0M0	1
GSM340741	0	28.4667	T1N0M0	1
GSM340742	0	23.9	T1N0M0	1
GSM340743	0	23.5667	T1N0M0	1
GSM340744	1	13.9333	T1N0M0	2
GSM340745	1	2.13333	TaN3M1	2
GSM340746	0	22.2667	T2N0M0	2
GSM340747	1	6.86667	T4N0M1	1
GSM340748	0	20.8333	T1N0M0	1
GSM340749	0	21.6333	T1N0M0	1
GSM340750	0	21.4	TaN0M0	1
GSM340751	0	57.8667	T1N0M0	1
GSM340752	0	21.2333	T1N0M0	2
GSM340753	0	21.2333	TaN0M0	1
GSM340754	0	20.4667	T1N0M0	1
GSM340755	0	20.4	T1N0M0	2
GSM340756	0	19	TaN0M0	1
GSM340757	0	79.3	T2N0M0	2
GSM340758	1	15.4667	T4N1M0	2
GSM340759	1	26.4333	T2N1M1	2
GSM340760	1	13.2667	T4N0M0	2
GSM340761	1	6.4	T3NxM0	2
GSM340762	1	10.6667	T4aN0M0	2
GSM340763	0	18.1333	T2N2M0	1
GSM340764	0	15.3667	T3aN0M0	1
GSM340765	0	11.8	T4N2M0	2
GSM340766	0	10.8667	T2N0M0	2
GSM340767	0	10.0333	T2N0M0	1
GSM340768	0	6.73333	T1N0M0	1
GSM340769	0	5.3	T2aN0M0	2

## Sheet: GSE31684
ID	survival_time(years)	status	Tumor_stage	Grade
GSM786491	8.65	1	0	1
GSM786492	1.1	1	0	1
GSM786493	1.65	1	0	1
GSM786494	1.37	1	1	1
GSM786495	1.1	1	1	1
GSM786496	0.37	1		1
GSM786497	7.32	1	1	1
GSM786498	14.45	0	1	1
GSM786499	9.04	1	0	1
GSM786500	14.63	1		1
GSM786501	13.97	0	0	0
GSM786502	8.56	1	0	1
GSM786503	0.03	1	1	1
GSM786504	0.9	1	1	1
GSM786505	0.26	1	1	1
GSM786506	0.28	1	1	1
GSM786507	0.05	0	1	1
GSM786508	0.98	1	1	1
GSM786509	2.61	0		1
GSM786510	0.68	1	1	1
GSM786511	2.06	1	1	1
GSM786512	1.11	1	1	1
GSM786513	0.09	1		1
GSM786514	0.61	1	1	1
GSM786515	0.27	1	1	1
GSM786516	1.2	1		1
GSM786517	4.74	0	0	1
GSM786518	4.86	1	1	1
GSM786519	0.41	1	1	1
GSM786520	0.77	1	1	1
GSM786521	1.05	1	1	1
GSM786522	6.05	0	1	1
GSM786523	7.51	1	0	0
GSM786524	1.63	1	1	1
GSM786525	0.44	1	1	1
GSM786526	0.28	0		1
GSM786527	7.6	1	0	1
GSM786528	0.24	1		1
GSM786529	2.3	1	1	1
GSM786530	0.83	1		1
GSM786531	8.55	1	1	1
GSM786532	0.28	1	1	1
GSM786533	9.18	1	1	1
GSM786534	8.82	0		1
GSM786535	0.47	1	1	1
GSM786536	0.64	1		1
GSM786537	1.42	1	0	1
GSM786538	5.37	1	0	1
GSM786539	10.06	0	0	1
GSM786540	3.72	0	1	1
GSM786541	7.64	1	0	1
GSM786542	0.37	1	1	1
GSM786543	6.62	1	1	1
GSM786544	1.14	1	1	1
GSM786545	5.44	1		1
GSM786546	0.07	1		1
GSM786547	1.12	1	1	1
GSM786548	9.11	1	0	1
GSM786549	9.29	0	1	1
GSM786550	0.82	1	1	1
GSM786551	8.55	0	1	1
GSM786552	0.65	1	1	1
GSM786553	8.49	0	1	1
GSM786554	2.72	1	1	1
GSM786555	0.29	1	0	0
GSM786556	6.64	0	0	0
GSM786557	8.65	1	1	1
GSM786558	8.42	0		0
GSM786559	7.62	0	0	1
GSM786560	8.18	0	1	1
GSM786561	1.26	1	1	1
GSM786562	0.55	1	0	1
GSM786563	1.06	1	1	1
GSM786564	5.6	1	1	1
GSM786565	3.57	0	0	0
GSM786566	4.33	1		1
GSM786567	1.25	1	0	1
GSM786568	7.06	0	1	1
GSM786569	7.05	0	1	1
GSM786570	1.47	1		1
GSM786571	7.16	0	1	1
GSM786572	7.43	0	0	1
GSM786573	6.76	0	0	1
GSM786574	3.56	0	0	1
GSM786575	2.8	0	1	1
GSM786576	0.97	1	1	1
GSM786577	2.74	1	1	1
GSM786578	0.99	1	1	1
GSM786579	4.29	1	1	1
GSM786580	3.85	0	1	1
GSM786581	5.99	0	0	1
GSM786582	0.48	1	1	1
GSM786583	5.38	0		1

## Sheet: GSE48075
ID	status	survival_time(months)	TNM_stage
GSM1167428	1	65.6	cT2N0M0
GSM1167429	0	37.7	cT3bN0M0
GSM1167433	0	72.4	cT4aN0M0
GSM1167434	1	14.9	cT2N0M0
GSM1167342	1	20.4	pT3bN0M0
GSM1167435	1	18.2	cT3bN0M0
GSM1167436	0	47.7	cT2N0M0
GSM1167437	0	52.2	cT2N0M0
GSM1167439	1	34.6	cT2N0M0
GSM1167441	1	4.3	cT3aN0M0
GSM1167443	1	7.4	cT2N0M0
GSM1167444	0	71.4	cT2N0M0
GSM1167445	1	6.2	cT2N0M0
GSM1167449	0	36.2	cT4aN0M0
GSM1167451	0	27.8	cT2N0M0
GSM1167453	1	18.7	cT4bN0M0
GSM1167454	0	43.2	cT2N0M0
GSM1167455	0	140.7	cT2N0M0
GSM1167457	0	44.6	cT4aN+M+
GSM1167458	0	38.7	cT2N0M0
GSM1167461	1	1.5	cT3bN0M+
GSM1167462	1	1.6	cT2N+M0
GSM1167344	1	68.1	cT2N0M0
GSM1167465	1	8.7	cTis/cT2N0M0
GSM1167466	0	30.4	cT2N0M0
GSM1167468	0	61.1	cT2N0M0
GSM1167469	0	39	cT2N0M0
GSM1167473	1	16.9	cT2N0M0
GSM1167346	1	7.9	cT2N0M0
GSM1167347	1	3.4	cT4bN0M+
GSM1167334	1	37.2	cT2N0M0
GSM1167350	1	23	cT2N0M0
GSM1167354	1	105.9	cT2N0M0
GSM1167360	1	10.5	cT4bN0M0
GSM1167361	0	53.1	cT3bN0M0
GSM1167363	1	14.2	cT3bN0M0
GSM1167335	0	60	cT3bN0M0
GSM1167372	0	42	cT2N0M0
GSM1167373	0	47.8	cT2N0M0
GSM1167375	1	42.8	cT2N0M0
GSM1167376	1	46.3	cT3bN0M0
GSM1167377	0	51.5	cT4aN0M0
GSM1167378	0	41.1	cT2N0M0
GSM1167379	1	4.7	cT4bN0M0
GSM1167336	1	2.9	cT3bN+M+
GSM1167380	1	36.3	cT3bN+M0
GSM1167381	1	8	cT2N0M0
GSM1167383	1	9.3	cT2N0M+
GSM1167384	1	11.8	cT3bN+M0
GSM1167385	1	16	cT3bN0M0
GSM1167387	1	5.9	cT2N+M0
GSM1167388	1	8.1	cT3aN0M0
GSM1167389	0	1.7	cT3bN+M+
GSM1167390	1	25.3	cT3bN0M0
GSM1167391	1	17.4	cT2N+M0
GSM1167393	1	3.4	cT3bN+M0
GSM1167396	1	4.6	cT3bN+M0
GSM1167398	1	6.5	cT2N+M+
GSM1167399	0	179.2	cT2N0M0
GSM1167400	1	86.7	cT2N0M0
GSM1167401	1	8	cT2N0M0
GSM1167402	1	110.2	cT3bN0M0
GSM1167403	1	61	cT2N0M0
GSM1167404	1	82.4	cT3aN0M0
GSM1167406	1	4.9	cT3bN0M0
GSM1167339	1	7.6	cT3bN0M0
GSM1167410	1	28.7	cT2N0M0
GSM1167414	0	109.3	cT2N0M0
GSM1167416	0	9	cT3bN0M0
GSM1167419	0	66.5	cT2N0M0
GSM1167420	0	64.2	cT2N0M0
GSM1167422	0	57.3	cT2N0M0
GSM1167424	0	39.5	cT2N0M0

## Sheet: GSE48277
ID	status	survival_time(months)	Age	Gender	Tumor_stage
GSM1173901	1	23.5	81.7	M	1
GSM1173902	1	24.2	41	M	1
GSM1173903	0	180	62.6	M	1
GSM1173904	1	105.9	66.7	M	1
GSM1173905	1	15.5	46.2	M	1
GSM1173906	0	125.1	72.3	M	1
GSM1173907	0	72.9	55.7	M	1
GSM1173908	0	46.3	44.3	M	1
GSM1173909	0	56.3	54.2	F	1
GSM1173910	0	62.8	71.4	M	1
GSM1173911	1	5.7	73.3	M	1
GSM1173912	1	12.9	81.2	M	1
GSM1173913	0	31.9	85.5	M	0
GSM1173914	1	68.8	54.7	M	1
GSM1173915	1	79.2	63.3	M	1
GSM1173916	1	4.9	67.7	F	1
GSM1173917	1	25.3	69.3	M	1
GSM1173918	0	69.3	62.4	M	1
GSM1173919	1	17.2	65.4	F	1
GSM1173920	0	51.5	67.6	M	1
GSM1173921	0	82.2	55.4	M	0
GSM1173922	0	71.4	68.9	M	1
GSM1173923	1	16.9	75.6	M	1
GSM1173925	0	66.5	57.5	M	1
GSM1173926	0	39	57.4	M	1
GSM1173927	1	31.9	75	M	1
GSM1173928	1	28.7	83	M	1
GSM1173929	1	25	64.3	M	1
GSM1173931	1	5.5	41	M	1
GSM1173932	0	57.3	67.6	M	0
GSM1173933	0	58.5	69.1	F	0
GSM1173934	1	34	68.8	F	1
GSM1173935	0	46.2	72.2	M	0
GSM1173936	1	47	79	M	1
GSM1173937	1	37.5	85.6	M	1
GSM1173938	1	3.9	71.1	M	1
GSM1173939	0	38.1	58.7	M	1
GSM1173940	0	135.3	69.4	M	1
GSM1173941	0	44.2	70.4	M	1
GSM1173942	0	53.2	66.4	M	1
GSM1173943	1	7.4	68.8	M	1
GSM1173944	1	4.8	69.2	M	1
GSM1173945	1	9.6	89.6	F	1
GSM1173946	0	61.7	48.2	M	1
GSM1173947	0	34.1	60.8	M	1
GSM1173948	0	26.6	59.9	M	0
GSM1173949	0	43.5	72.7	F	1
GSM1173950	0	26.9	73	M	1
GSM1173951	0	26	67.3	M	1
GSM1173952	0	41.4	73	F	1
GSM1173953	0	22.8	62.4	M	1
GSM1173954	0	46.5	62.6	M	0
GSM1173955	0	43.7	59.2	M	0
GSM1173956	1	20.8	56.4	M	1
GSM1173957	1	32	69.7	M	1
GSM1173968	1	15.3	65	M	1
GSM1173969	1	35.4	63.6	M	1
GSM1173970	1	32.1	69.1	F	1
GSM1173971	0	27.4	62.6	F	0
GSM1173972	0	54	58.7	M	0
GSM1173973	1	9.5	71.8	M	1
GSM1173974	1	47.5	73.4	M	1
GSM1173975	0	43.5	61.6	F	0
GSM1173976	1	40.2	68.1	M	1
GSM1173977	0	39.5	75.8	M	0
GSM1173978	0	38.7	65.3	M	0
GSM1173979	1	12.4	69.1	F	1
GSM1173980	0	30.1	59.8	M	0
GSM1173981	1	25.4	60.9	F	1
GSM1173982	0	24	68.9	F	0
GSM1173983	0	27.7	54.6	M	1

## Sheet: GSE69795
ID	survival_time(months)	status
GSM1709066	14.09	1
GSM1709067	34.66	1
GSM1709068	30.95	1
GSM1709069	46.49	0
GSM1709070	52.24	0
GSM1709071	8.25	1
GSM1709072	44.85	1
GSM1709073	58.09	0
GSM1709074	37.59	1
GSM1709075	50.53	0
GSM1709076	58.81	0
GSM1709077	11.24	1
GSM1709078	11.93	1
GSM1709079	36.76	0
GSM1709080	30.88	1
GSM1709081	39.98	0
GSM1709082	43.93	0
GSM1709083	48.2	0
GSM1709084	66.6	0
GSM1709085	61.86	0
GSM1709086	66.04	0
GSM1709087	50.04	0
GSM1709088	37.98	0
GSM1709089	18.37	1
GSM1709090	15.57	1
GSM1709091	53.91	0
GSM1709092	18.04	1
GSM1709093	52.3	0
GSM1709094	43.4	0
GSM1709095	46.82	0
GSM1709096	30.88	1
GSM1709097	22.08	1
GSM1709098	57.76	0
GSM1709099	54.05	0
GSM1709100	57.23	0
GSM1709101	43.79	0
GSM1709102	38.31	0
GSM1709103	59.79	0

## Sheet: GSE70691
ID	survival_time(days)	status
GSM1816502	270.4	1
GSM1816503	97.6	0
GSM1816504	210.8	1
GSM1816505	84.7	1
GSM1816506	274.6	0
GSM1816507	269.7	0
GSM1816508	25.3	1
GSM1816509	94.6	1
GSM1816510	12.6	1
GSM1816511	102.1	1
GSM1816512	13.2	1
GSM1816513	70.4	1
GSM1816514	9.3	1
GSM1816515	261.3	1
GSM1816516	66.1	1
GSM1816517	23.3	1
GSM1816518	271.4	0
GSM1816519	14.5	1
GSM1816520	15.6	1
GSM1816521	6.3	1
GSM1816522	197	0
GSM1816523	108.3	1
GSM1816524	28.9	1
GSM1816525	310.7	1
GSM1816526	216.3	1
GSM1816527	51.4	1
GSM1816528	110.1	1
GSM1816529	41.2	1
GSM1816530	72.8	1
GSM1816531	65.5	1
GSM1816532	170.2	1
GSM1816533	41.5	0
GSM1816534	19.4	1
GSM1816535	65.7	1
GSM1816536	20.6	1
GSM1816537	181.5	1
GSM1816538	216.9	1
GSM1816539	127.4	1
GSM1816540	160.6	1
GSM1816541	15.7	1
GSM1816542	251.4	0
GSM1816543	304.3	0
GSM1816544	217	0
GSM1816545	44	1
GSM1816546	14.7	1
GSM1816547	19.4	1
GSM1816548	47	1
GSM1816549	197.6	1
GSM1816550	100.3	1
