# Supplementary material for: Machine learning-based identification of tumor-infiltrating immune cell-associated model with appealing implications in improving prognosis and immunotherapy response in bladder cancer patients
Source: Front Immunol. 2023 Mar 31;14:1171420. doi: 10.3389/fimmu.2023.1171420 (PMC10102422; doi:10.3389/fimmu.2023.1171420)
Supplement: Supplementary file 3 [file Table_2.xlsx]

## Sheet: Summary
Table S2 Characteristics of ICIs cohorts
Author	PMID	Cancer type	Publication year	Sample size	Responder (CR&PR)	Non-responder (SD &PD)	Overall survival	Progression-free survival
Mariathasan	29443960	UC	2018	298	68	230	√
Rose	34294892	UC	2021	87	16	71	√	√
Synder	28552987	UC	2017	21	7	14	√	√
GideS	30753825	SKCM	2019	73	40	33	√	√
Hugo	26997480	SKCM	2016	26	14	12	√
Lauss	29170503	SKCM	2017	25	10	15	√	√
Liu	31792460	SKCM	2019	121	47	74	√	√
Nathanson	27956380	SKCM	2017	24	8	16	√
Riaz	29033130	SKCM	2017	49	10	39	√
Van	26359337	SKCM	2015	42	14	28	√	√
Braun	32472114	RCC	2020	172	39	133	√	√
Jung	30770348	NSCLC	2019	27	8	19	√
Kim	30013197	GC	2018	45	12	33

## Sheet: Braun2020RCC
RNA_ID	Arm	Sex	Age	ORR	Benefit	PFS	PFS_CNSR	OS	OS_CNSR	TMB_Counts	ITH	ImmunoPhenotype
G138701_RCCBMS-00020-T_v1_RNA_OnPrem	NIVOLUMAB	Male	62	NR	CB	12.1644	1	25.3479	1	NA	NA	Infiltrated
G138701_RCCBMS-00097-T_v1_RNA_OnPrem	NIVOLUMAB	Female	67	R	CB	5.49041	1	36.526	1	45	2.01818	Infiltrated
G138701_RCCBMS-00141-T_v1_RNA_OnPrem	NIVOLUMAB	Female	62	R	CB	61.9068	0	68.5479	0	23	0	Infiltrated
G138701_RCCBMS-00099-T_v1_RNA_OnPrem	NIVOLUMAB	Male	60	NR	NCB	1.24932	1	1.47945	1	NA	NA	Excluded
G138701_RCCBMS-00163-T_v1_RNA_OnPrem	NIVOLUMAB	Male	76	NR	ICB	5.65479	1	63.9781	0	48	0.136752	No_IF
G138701_RCCBMS-00053-T_v1_RNA_OnPrem	NIVOLUMAB	Female	46	NR	CB	15.4192	1	72.1315	0	NA	NA	No_IF
G138701_RCCBMS-00116-T_v1_RNA_OnPrem	NIVOLUMAB	Male	60	NR	NCB	1.21644	1	5.95068	1	NA	NA	Infiltrated
G138701_RCCBMS-00136-T_v1_RNA_OnPrem	NIVOLUMAB	Male	64	NR	ICB	2.86027	1	35.5726	1	242	0.0518519	Infiltrated
G138701_RCCBMS-00057-T_v1_RNA_OnPrem	NIVOLUMAB	Male	59	NR	ICB	7.00274	1	39.0904	1	NA	NA	No_IF
G109543_RCCBMS-00007-T_v1_RNA_OnPrem	NIVOLUMAB	Male	72	R	CB	33.337	1	73.1507	0	NA	NA	No_IF
G138701_RCCBMS-00008-T_v1_RNA_OnPrem	NIVOLUMAB	Female	63	NR	NCB	0.953425	1	1.18356	1	NA	NA	Infiltrated
G138701_RCCBMS-00065-T_v1_RNA_OnPrem	NIVOLUMAB	Female	63	NR	NCB	1.38082	1	13.0521	1	NA	NA	Infiltrated
G138701_RCCBMS-00110-T_v1_RNA_OnPrem	NIVOLUMAB	Female	64	NR	ICB	2.10411	1	9.43562	1	NA	NA	Infiltrated
G138701_RCCBMS-00111-T_v1_RNA_OnPrem	NIVOLUMAB	Male	81	NR	NCB	1.4137	1	4.04384	1	NA	NA	Desert
G109543_RCCBMS-00147-T_v1_RNA_OnPrem	NIVOLUMAB	Male	57	NR	NCB	1.9726	1	1.9726	1	44	1.32308	Infiltrated
G138701_RCCBMS-00044-T_v1_RNA_OnPrem	NIVOLUMAB	Female	56	NR	NCB	1.64384	1	4.53699	1	20	23.5	Infiltrated
G138701_RCCBMS-00084-T_v1_RNA_OnPrem	NIVOLUMAB	Female	60	NR	NCB	1.38082	1	56.7123	1	31	NA	Infiltrated
G138701_RCCBMS-00093-T_v1_RNA_OnPrem	NIVOLUMAB	Male	46	NR	NCB	1.31507	1	5.12877	1	4	12	No_IF
G138701_RCCBMS-00154-T_v1_RNA_OnPrem	NIVOLUMAB	Male	66	R	CB	27.8795	1	46.2575	1	42	0.466667	Infiltrated
G138701_RCCBMS-00194-T_v1_RNA_OnPrem	NIVOLUMAB	Male	50	NR	NCB	1.31507	1	7.98904	1	NA	NA	No_IF
G138701_RCCBMS-00028-T_v1_RNA_OnPrem	NIVOLUMAB	Female	51	R	CB	10.8493	1	18.5753	1	127	0.169884	Infiltrated
G138701_RCCBMS-00047-T_v1_RNA_OnPrem	NIVOLUMAB	Male	81	NR	ICB	4.17534	1	64.9644	1	NA	NA	Infiltrated
G138701_RCCBMS-00178-T_v1_RNA_OnPrem	NIVOLUMAB	Male	55	R	CB	5.52329	1	8.21918	1	25	0.115385	Infiltrated
G138701_RCCBMS-00068-T_v1_RNA_OnPrem	NIVOLUMAB	Female	60	NR	NCB	2.20274	1	4.17534	1	21	0.131579	Infiltrated
G138701_RCCBMS-00072-T_v1_RNA_OnPrem	NIVOLUMAB	Male	76	R	CB	39.1562	0	60.7233	0	NA	NA	Infiltrated
G138701_RCCBMS-00035-T_v1_RNA_OnPrem	NIVOLUMAB	Male	67	NR	NCB	1.18356	1	2.9589	1	4	0	Excluded
G109543_RCCBMS-00114-T_v1_RNA_OnPrem	NIVOLUMAB	Male	61	NR	CB	7.10137	1	15.8795	1	52	0.144	Infiltrated
G138701_RCCBMS-00125-T_v1_RNA_OnPrem	NIVOLUMAB	Female	59	NR	NCB	2.63014	1	69.9945	0	34	0.145455	Desert
G138701_RCCBMS-00165-T_v1_RNA_OnPrem	NIVOLUMAB	Male	63	NR	NCB	1.4137	1	50.3671	1	NA	NA	Infiltrated
G138701_RCCBMS-00092-T_v1_RNA_OnPrem	NIVOLUMAB	Male	50	NR	NCB	1.4137	1	25.3151	1	24	0.264706	Infiltrated
G138701_RCCBMS-00036-T_v1_RNA_OnPrem	NIVOLUMAB	Male	46	NR	NCB	0.526027	1	13.3808	1	NA	NA	Infiltrated
G138701_RCCBMS-00011-T_v1_RNA_OnPrem	NIVOLUMAB	Female	51	NR	CB	8.54795	1	68.9096	0	28	0.0153846	Infiltrated
G109543_RCCBMS-00145-T_v1_RNA_OnPrem	NIVOLUMAB	Male	54	NR	NCB	1.4137	1	25.2493	1	NA	NA	Infiltrated
G109543_RCCBMS-00196-T_v1_RNA_OnPrem	NIVOLUMAB	Female	55	NR	NCB	1.34795	1	50.663	1	NA	NA	Infiltrated
G138701_RCCBMS-00090-T_v1_RNA_OnPrem	NIVOLUMAB	Male	50	NR	ICB	2.99178	1	22.7178	1	47	0.931507	Infiltrated
G138701_RCCBMS-00113-T_v1_RNA_OnPrem	NIVOLUMAB	Male	74	NR	CB	11.0137	1	68.9425	0	NA	NA	No_IF
G109543_RCCBMS-00076-T2_v1_RNA_OnPrem	NIVOLUMAB	Male	54	R	CB	6.04932	0	28.2082	1	58	0.880597	Desert
G138701_RCCBMS-00098-T_v1_RNA_OnPrem	NIVOLUMAB	Female	69	R	CB	39.1562	1	39.1562	1	46	1.38298	Infiltrated
G138701_RCCBMS-00103-T_v1_RNA_OnPrem	NIVOLUMAB	Male	63	NR	CB	8.05479	1	13.2164	0	63	1.48718	Infiltrated
G138701_RCCBMS-00137-T_v1_RNA_OnPrem	NIVOLUMAB	Male	60	R	CB	9.92877	1	22.8493	1	36	0.109375	Desert
G109543_RCCBMS-00150-T_v1_RNA_OnPrem	NIVOLUMAB	Male	74	NR	NCB	1.44658	1	7.95616	1	58	0.516484	No_IF
G138701_RCCBMS-00191-T_v1_RNA_OnPrem	NIVOLUMAB	Male	58	NR	NCB	1.34795	1	6.93699	1	NA	NA	No_IF
G138701_RCCBMS-00169-T_v1_RNA_OnPrem	NIVOLUMAB	Female	70	R	CB	25.1178	1	61.8411	0	73	0.138298	No_IF
G138701_RCCBMS-00049-T_v1_RNA_OnPrem	NIVOLUMAB	Male	77	NR	ICB	4.10959	1	5.2274	1	30	0.0204082	Infiltrated
G138701_RCCBMS-00025-T_v1_RNA_OnPrem	NIVOLUMAB	Male	69	NR	ICB	0.0328767	0	31.2658	1	99	2.07778	Infiltrated
P66425-02F-Run1_S7_L001	NIVOLUMAB	F	37	NR	NCB	0.985626	1	10.8747	1	18	0.541667	No_IF
P66291-09A-Run1_S10_L001	NIVOLUMAB	M	45	NR	ICB	3.84394	1	29.8645	1	NA	NA	No_IF
P66425-08F-Run1_S7_L001	NIVOLUMAB	M	62	R	CB	15.6386	1	50.037	1	59	0.590361	No_IF
P66511-05E-Run1_S11_L001	NIVOLUMAB	M	65	NR	NCB	1.18275	1	2.13552	1	NA	NA	No_IF
EA632171	NIVOLUMAB	M	73	NR	ICB	3.05544	1	63.4086	0	NA	NA	No_IF
P66425-10A-Run1_S13_L002	NIVOLUMAB	M	56	NR	ICB	5.35524	1	11.729	1	83	0.245283	No_IF
P66287-07B-Run1_S2_L001	NIVOLUMAB	F	70	R	CB	57.5606	0	59.9261	0	NA	NA	Desert
P66287-09H-Run1_S14_L001	NIVOLUMAB	M	53	NR	NCB	1.83984	1	17.577	1	NA	NA	Desert
P66507-10D-Run1_S4_L001	NIVOLUMAB	M	59	NR	CB	9.26489	1	38.5708	1	54	0.0412371	No_IF
P66291-12D-Run1_S29_L002	NIVOLUMAB	M	64	NR	ICB	3.58111	1	57.0021	0	NA	NA	Infiltrated
P66507-09C-Run1_S26_L002	NIVOLUMAB	M	NA	NR	ICB	4.96099	1	6.6037	1	25	2	No_IF
P66451-09H-Run1_S2_L001	NIVOLUMAB	M	64	NR	ICB	5.32238	1	19.7782	1	69	0.118812	No_IF
EA647814	NIVOLUMAB	M	67	NR	CB	11.1376	1	57.0021	1	NA	NA	No_IF
EA595647	NIVOLUMAB	M	61	R	CB	29.0103	1	31.8357	1	NA	NA	Infiltrated
P66432-08G-Run1_S26_L002	NIVOLUMAB	M	75	NR	NCB	1.80698	1	47.2115	0	118	3.92857	No_IF
P66451-06C-Run1_S12_L001	NIVOLUMAB	M	60	NR	CB	7.29363	1	28.2546	1	43	0.0280374	No_IF
P66287-11C-Run1_S22_L002	NIVOLUMAB	M	73	NR	ICB	1.90554	0	16.7228	1	138	1.52632	Desert
P66282-01G-Run1_S3_L001	NIVOLUMAB	M	69	R	CB	54.9979	0	57.7577	0	NA	NA	No_IF
P66425-06E-Run1_S28_L002	NIVOLUMAB	M	60	NR	ICB	5.71663	1	9.06776	1	NA	NA	No_IF
P66511-10D-Run1_S3_L001	NIVOLUMAB	M	64	NR	NCB	1.54415	1	56.3121	0	NA	NA	No_IF
P66511-06G-Run1_S16_L001	NIVOLUMAB	M	85	NR	ICB	9.23203	1	20.3696	1	88	0.25	No_IF
EA632688	NIVOLUMAB	M	62	R	CB	6.50513	1	59.4333	0	NA	NA	No_IF
P66425-07C-Run1_S2_L001	NIVOLUMAB	M	57	NR	CB	7.19507	1	22.4394	1	29	0.181818	No_IF
P66425-06G-Run1_S30_L002	NIVOLUMAB	M	53	R	CB	10.9405	1	22.8665	1	26	NA	No_IF
EA647820	NIVOLUMAB	M	67	NR	ICB	5.35524	1	36.2053	1	NA	NA	No_IF
P66511-09B-Run1_S26_L002	NIVOLUMAB	M	53	NR	ICB	5.51951	1	55.885	0	54	0.2	No_IF
P66282-10E-Run1_S12_L002	NIVOLUMAB	F	62	NR	ICB	11.4004	1	35.1211	1	NA	NA	No_IF
EA639153	NIVOLUMAB	M	53	NR	ICB	4.73101	1	51.1869	0	41	0.155172	No_IF
EA632174	NIVOLUMAB	M	40	R	CB	38.6694	1	62.6201	0	NA	NA	Infiltrated
P66287-06H-Run1_S30_L002	NIVOLUMAB	M	70	R	CB	5.55236	0	12.9446	1	NA	NA	Desert
EA632149	NIVOLUMAB	F	75	NR	ICB	14.883	1	63.2115	0	64	0.192771	Infiltrated
P66507-04A-Run1_S1_L001	NIVOLUMAB	F	71	NR	ICB	7.3922	1	65.807	0	NA	NA	No_IF
P66282-05D-Run1_S21_L002	NIVOLUMAB	M	31	NR	NCB	1.77413	1	21.9138	1	147	NA	No_IF
P66451-05D-Run1_S8_L001	NIVOLUMAB	M	70	NR	NCB	1.83984	1	30.0616	1	NA	NA	No_IF
P66287-04D-Run1_S18_L002	NIVOLUMAB	M	38	NR	NCB	1.74127	1	40.0164	1	37	0.283784	No_IF
P66291-05G-Run1_S22_L002	NIVOLUMAB	M	45	NR	NCB	1.80698	1	31.1786	1	43	0.197183	No_IF
P66291-01B-Run1_S2_L001	NIVOLUMAB	F	88	R	CB	61.6674	0	63.2772	0	109	0.81982	Desert
P66287-03A-Run1_S9_L001	NIVOLUMAB	M	43	NR	NCB	1.80698	1	5.25667	1	51	0.139241	Infiltrated
EA632123	NIVOLUMAB	M	64	NR	NCB	1.83984	1	12.7474	1	59	0.666667	No_IF
P66507-02D-Run1_S25_L002	NIVOLUMAB	M	83	NR	CB	37.7166	1	47.7043	1	155	0.324324	No_IF
EA595720	NIVOLUMAB	M	48	NR	CB	16.1643	1	36.961	1	38	NA	Infiltrated
P66507-08D-Run1_S20_L002	NIVOLUMAB	M	54	NR	NCB	1.90554	1	9.72485	1	67	0.51087	No_IF
P66507-12B-Run1_S13_L001	NIVOLUMAB	M	55	NR	NCB	1.9384	1	50.8583	0	55	0.213333	No_IF
P66507-01E-Run1_S19_L002	NIVOLUMAB	F	52	R	CB	37.7495	0	40.3121	0	41	0.44898	No_IF
EA595719	NIVOLUMAB	F	64	NR	ICB	7.16222	1	53.2238	0	69	0.172043	Desert
P66432-04D-Run1_S2_L001	NIVOLUMAB	F	66	NR	NCB	1.9384	1	43.3347	1	73	0.852941	No_IF
P66507-07F-Run1_S16_L002	NIVOLUMAB	M	82	NR	NCB	1.47844	1	1.77413	1	56	0.733333	No_IF
EA632813	NIVOLUMAB	F	60	NR	ICB	5.84805	1	13.963	1	49	0.333333	No_IF
EA632133	NIVOLUMAB	M	77	R	CB	13.1745	1	13.1745	1	94	0.123377	No_IF
P66432-11C-Run1_S7_L001	NIVOLUMAB	M	46	NR	NCB	1.74127	1	12.4846	0	62	3.89286	No_IF
P66432-02C-Run1_S22_L002	NIVOLUMAB	M	69	NR	ICB	3.84394	1	12.2546	1	NA	NA	No_IF
EA639099	NIVOLUMAB	M	58	R	CB	7.16222	1	22.1109	1	31	0.0952381	No_IF
P66287-04G-Run1_S20_L002	NIVOLUMAB	M	44	NR	ICB	9.23203	1	27.6961	1	77	2.66667	No_IF
P66432-06D-Run1_S11_L001	NIVOLUMAB	M	56	NR	NCB	0.985626	1	12.0903	1	54	0.134146	No_IF
P66425-02C-Run1_S5_L001	NIVOLUMAB	M	58	NR	ICB	7.35934	1	34.5298	1	39	0	No_IF
P66451-01E-Run1_S17_L002	NIVOLUMAB	M	51	NR	NCB	1.77413	1	59.9261	0	NA	NA	No_IF
P66432-10G-Run1_S4_L001	NIVOLUMAB	M	52	NR	ICB	29.2731	1	58.9076	0	53	0.347826	No_IF
P66425-02E-Run1_S6_L001	NIVOLUMAB	M	51	NR	NCB	2.00411	1	10.6448	1	19	0.0294118	No_IF
P66507-03H-Run1_S30_L002	NIVOLUMAB	M	56	NR	NCB	1.70842	1	31.3429	1	NA	NA	No_IF
EA639120	NIVOLUMAB	M	50	NR	ICB	7.42505	1	14.3901	1	NA	NA	No_IF
P66511-10G-Run1_S4_L001	NIVOLUMAB	M	74	NR	NCB	1.51129	1	8.70637	1	75	0.0833333	No_IF
EA639131	NIVOLUMAB	M	70	NR	ICB	3.77823	1	53.1253	0	NA	NA	No_IF
P66451-04F-Run1_S6_L001	NIVOLUMAB	F	63	NR	NCB	1.74127	1	22.2094	1	NA	NA	No_IF
P66451-08G-Run1_S25_L002	NIVOLUMAB	M	68	NR	CB	7.3922	1	14.423	1	56	0.381579	No_IF
P66432-07D-Run1_S19_L002	NIVOLUMAB	M	80	NR	NCB	1.9384	1	38.8008	1	177	0.659314	No_IF
EA595597	NIVOLUMAB	F	64	R	CB	53.7166	0	57.3963	0	28	NA	Infiltrated
P66291-10G-Run1_S20_L002	NIVOLUMAB	M	56	NR	ICB	15.4743	1	62.4887	0	137	4.18519	Infiltrated
P66507-02B-Run1_S23_L002	NIVOLUMAB	M	49	NR	NCB	1.37988	1	1.577	1	66	1.7561	No_IF
EA647824	NIVOLUMAB	M	71	NR	ICB	3.71253	0	7.49076	1	NA	NA	No_IF
P66511-01E-Run1_S17_L002	NIVOLUMAB	M	59	NR	ICB	5.84805	1	23.3593	1	30	0.03125	No_IF
EA639107	NIVOLUMAB	M	67	NR	CB	9.16632	1	22.0123	0	68	0	No_IF
EA639109	NIVOLUMAB	F	54	R	CB	23.9836	1	53.5195	0	90	1.31818	No_IF
EA595500	NIVOLUMAB	M	61	NR	NCB	2.13552	1	3.54825	1	105	0.398551	No_IF
P66425-03D-Run1_S11_L001	NIVOLUMAB	M	62	NR	NCB	2.06982	1	56.5421	1	70	0.666667	No_IF
EA632802	NIVOLUMAB	M	75	NR	ICB	9.95483	1	41.5277	1	61	0.0117647	No_IF
P66451-05G-Run1_S9_L001	NIVOLUMAB	F	39	NR	NCB	2.03696	1	13.3388	1	78	0.0737705	No_IF
P66291-07E-Run1_S3_L001	NIVOLUMAB	M	40	NR	NCB	1.83984	1	4.73101	1	52	0.4	Infiltrated
P66291-07H-Run1_S5_L001	NIVOLUMAB	M	37	R	CB	9.56057	1	55.6879	0	34	0.295455	Infiltrated
P66291-11F-Run1_S24_L002	NIVOLUMAB	M	66	NR	NCB	1.87269	1	13.4374	1	67	1.18182	Desert
P66425-06F-Run1_S29_L002	NIVOLUMAB	F	83	NR	CB	11.3018	1	60.0246	0	NA	NA	No_IF
P66432-02B-Run1_S21_L002	NIVOLUMAB	F	45	NR	ICB	20.3039	1	59.8275	0	57	0.179487	No_IF
P66282-05G-Run1_S23_L002	NIVOLUMAB	F	54	NR	ICB	5.0924	1	18.1355	1	NA	NA	No_IF
P66282-01B-Run1_S1_L001	NIVOLUMAB	M	71	R	CB	42.3819	1	42.3819	1	80	0.167785	Infiltrated
EA595522	NIVOLUMAB	M	59	NR	ICB	3.18686	1	19.6468	1	93	0.260563	Infiltrated
P66291-08G-Run1_S8_L001	NIVOLUMAB	M	60	NR	ICB	3.71253	1	11.2361	1	101	0.770992	Infiltrated
EA639018	NIVOLUMAB	M	68	NR	ICB	5.42094	1	17.0513	1	NA	NA	No_IF
P66287-05E-Run1_S24_L002	NIVOLUMAB	M	65	NR	ICB	21.8809	1	60.6489	0	NA	NA	No_IF
P66291-07B-Run1_S17_L002	NIVOLUMAB	M	36	NR	NCB	1.67556	1	15.1129	1	46	0.793651	No_IF
P66287-09C-Run1_S12_L001	NIVOLUMAB	M	75	R	CB	7.65503	1	44.5832	1	91	0.45045	No_IF
EA595635	NIVOLUMAB	M	65	NR	NCB	1.01848	1	3.67967	1	NA	NA	Infiltrated
EA595654	NIVOLUMAB	M	70	R	CB	11.269	1	58.5791	0	NA	NA	Infiltrated
P66282-04A-Run1_S14_L002	NIVOLUMAB	F	48	R	CB	11.039	1	45.1745	1	NA	NA	Desert
EA595624	NIVOLUMAB	M	67	R	CB	11.8275	1	17.8398	0	181	0.0984848	Desert
EA595454	NIVOLUMAB	M	69	NR	CB	11.1047	1	37.8152	1	64	0.197802	No_IF
P66291-09D-Run1_S11_L001	NIVOLUMAB	M	63	NR	ICB	5.58522	1	19.5811	1	70	0.135135	Infiltrated
EA632234	NIVOLUMAB	M	58	NR	CB	8.34497	1	16.9199	1	76	0.128205	No_IF
P66511-07H-Run1_S19_L002	NIVOLUMAB	M	66	NR	ICB	3.77823	1	8.27926	1	NA	NA	No_IF
EA647826	NIVOLUMAB	F	59	R	CB	5.78234	1	25.9877	1	84	1.31034	Excluded
P66451-07A-Run1_S15_L002	NIVOLUMAB	F	47	NR	NCB	1.90554	1	16.7885	1	52	0.328358	No_IF
P66511-06F-Run1_S15_L001	NIVOLUMAB	F	51	NR	NCB	1.51129	1	3.02259	1	NA	NA	No_IF
P66287-02A-Run1_S5_L001	NIVOLUMAB	M	57	R	CB	46.0945	0	50.7598	0	NA	NA	No_IF
P66282-03D-Run1_S11_L001	NIVOLUMAB	M	50	NR	NCB	1.80698	1	5.51951	0	132	0.136519	Infiltrated
P66287-11B-Run1_S21_L002	NIVOLUMAB	M	76	R	CB	9.3306	1	9.3306	1	NA	NA	Infiltrated
P66287-08B-Run1_S7_L001	NIVOLUMAB	M	58	NR	NCB	1.74127	1	13.3388	1	103	0.540284	No_IF
EA639040	NIVOLUMAB	M	71	NR	NCB	1.67556	1	34.037	1	59	1.27907	No_IF
P66507-04D-Run1_S3_L001	NIVOLUMAB	M	63	R	CB	10.152	0	55.3593	0	70	0.263736	No_IF
P66507-07G-Run1_S17_L002	NIVOLUMAB	M	67	R	CB	5.58522	1	55.1294	0	58	0.426471	No_IF
P66425-05B-Run1_S21_L002	NIVOLUMAB	F	63	NR	NCB	1.64271	1	63.5072	0	34	NA	No_IF
P66425-03B-Run1_S10_L001	NIVOLUMAB	F	74	NR	ICB	3.58111	1	9.59343	1	95	0.747664	No_IF
EA639069	NIVOLUMAB	M	52	NR	NCB	1.87269	1	54.8008	0	47	0.966102	No_IF
P66282-11G-Run1_S20_L002	NIVOLUMAB	M	63	NR	NCB	1.97125	1	2.00411	1	NA	NA	No_IF
RCC_102_T_SCR	NIVOLUMAB	MALE	64	NR	ICB	3.55068	1	5.42466	0	111	0.478261	No_IF
RCC_105_T_SCR	NIVOLUMAB	MALE	64	NR	NCB	1.47945	1	3.87945	1	99	0.152542	No_IF
RCC_106_T_SCR	NIVOLUMAB	FEMALE	61	R	CB	26.9918	0	28.6027	0	71	0.371429	No_IF
RCC_115_T_SCR	NIVOLUMAB	MALE	60	NR	ICB	2.86027	1	12.0329	0	62	0.5	No_IF
RCC_117_T_SCR	NIVOLUMAB	MALE	58	NR	ICB	1.24932	0	2.10411	0	61	0.197183	No_IF
RCC_14_T_SCR	NIVOLUMAB	MALE	59	R	CB	17.7863	1	33.6986	0	84	0.102804	No_IF
RCC_18_T_SCR	NIVOLUMAB	MALE	68	NR	NCB	1.4137	1	3.64932	0	60	0.568627	No_IF
RCC_21_T_SCR	NIVOLUMAB	MALE	64	NR	ICB	1.4137	0	11.474	0	81	0.228261	No_IF
RCC_27_T_SCR	NIVOLUMAB	MALE	59	NR	NCB	1.15068	1	31.8247	0	95	0.525641	No_IF
RCC_41_T_SCR	NIVOLUMAB	MALE	66	NR	NCB	1.38082	1	6.41096	0	71	0.0574713	No_IF
RCC_50_T_SCR	NIVOLUMAB	FEMALE	63	NR	CB	2.8274	1	32.2849	0	125	0.254098	No_IF
RCC_73_T_SCR	NIVOLUMAB	MALE	77	NR	NCB	1.90685	1	5.85205	1	44	0.805556	No_IF
RCC_90_T_SCR	NIVOLUMAB	MALE	54	NR	NCB	1.18356	1	16.4055	1	100	0.40625	No_IF
RCC_93_T_SCR	NIVOLUMAB	MALE	64	R	CB	16.4384	1	22.4877	1	87	0.168317	No_IF
RCC_96_T_SCR	NIVOLUMAB	FEMALE	75	NR	NCB	1.21644	1	19.1342	0	150	1.28916	No_IF
RCC_99_T_SCR	NIVOLUMAB	MALE	50	NR	NCB	1.34795	1	1.34795	1	99	0.890625	No_IF

## Sheet: Mariathasan2018UC
	binaryResponse	Immune phenotype	FMOne mutation burden per MB	Sex	os	censOS	Lund	Lund2	TCGA Subtype
SAMf2ce197162ce	NA	NA	3	M	1.577	1	MS2a2	Genomically unstable	IV
SAM698d8d76b934	NA	excluded	6	F	0.427105	1	MS2b2.2	Basal/SCC-like	IV
SAMc1b27bc16435	CR/PR	excluded	5	M	24.1807	0	MS2a1	Genomically unstable	I
SAM85e41e7f33f9	NA	inflamed	10	M	0.62423	1	MS2b2.2	Basal/SCC-like	IV
SAMf275eb859a39	CR/PR	excluded	9	M	24.4764	0	MS1a	UroA	I
SAM7f0d9cc7f001	SD/PD	excluded	NA	M	4.63244	1	MS2b1	Infiltrated	II
SAM4305ab968b90	SD/PD	desert	12	M	1.41273	1	MS1b	UroA	I
SAMcf018fee2acd	SD/PD	excluded	NA	M	16.23	1	MS1a	UroA	I
SAMb2f1d0e54ece	CR/PR	desert	NA	M	11.4004	1	MS2b1	Infiltrated	IV
SAMcc4675f394a1	SD/PD	NA	NA	M	3.12115	1	MS1a	UroA	I
SAM49f9b2e57aa5	SD/PD	excluded	5	M	7.45791	1	MS1b	UroA	I
SAM2e7aa8fa0ab3	SD/PD	excluded	14	M	7.72074	1	MS1b	UroA	II
SAMd0e47be700b0	NA	desert	5	M	0.887064	1	MS1b	UroA	II
SAMdf3e42c8672a	SD/PD	inflamed	19	M	7.32649	1	MS2b2.2	Basal/SCC-like	III
SAMd027124354ce	CR/PR	desert	4	F	23.5236	0	MS2b2.2	Basal/SCC-like	III
SAM36d87392593b	SD/PD	excluded	7	M	23.6879	0	MS2b2.2	Basal/SCC-like	III
SAM4edbe45817b3	NA	inflamed	26	M	1.05133	1	MS2b2.2	Basal/SCC-like	III
SAM36a9225b0222	SD/PD	inflamed	1	M	23.8193	0	MS2b1	Infiltrated	IV
SAMe7bf6c015192	SD/PD	inflamed	7	M	3.12115	1	MS2b2.1	UroB	III
SAM6dd7ad1d797d	SD/PD	NA	NA	M	19.2854	1	MS2b2.2	Basal/SCC-like	III
SAMc0d625a50eb8	SD/PD	desert	3	F	13.2731	1	MS2b1	Infiltrated	I
SAM18039827e1b9	SD/PD	desert	15	M	1.47844	1	MS1b	UroA	II
SAM681e4bf7cf85	CR/PR	excluded	7	M	23.3922	0	MS1b	UroA	I
SAMc692536a795a	SD/PD	desert	10	M	5.65092	1	MS2b1	Infiltrated	II
SAM9a2cf3c06fb3	SD/PD	inflamed	4	M	5.65092	1	MS2b1	Infiltrated	II
SAM557dde1b9f3e	SD/PD	excluded	5	M	6.70226	1	MS1a	UroA	I
SAMb8f13a0525a6	NA	excluded	4	M	2.69405	1	MS2b2.2	Basal/SCC-like	IV
SAM23aa15d4a0b0	SD/PD	excluded	5	F	5.71663	1	MS2a1	Genomically unstable	II
SAM468a9e1dc821	SD/PD	desert	8	M	3.8768	1	MS2b2.1	UroB	IV
SAM81b71522417a	SD/PD	NA	7	F	2.13552	1	MS1b	UroA	I
SAM6cb230f208a8	CR/PR	desert	20	M	23.2279	0	MS1b	UroA	I
SAM0684af734db1	CR/PR	NA	6	F	23.2608	0	MS1b	UroA	I
SAMb963dda93cfd	SD/PD	excluded	8	M	2.75975	1	MS2b2.2	Basal/SCC-like	IV
SAMa9ca8536d2b1	SD/PD	NA	3	M	21.848	0	MS2b1	Infiltrated	III
SAM9fb814c22bdb	SD/PD	desert	6	F	19.1211	1	MS2b1	Infiltrated	III
SAMbcbc7957c264	SD/PD	desert	9	M	4.17248	1	MS1b	UroA	I
SAM7fb6987514a4	SD/PD	excluded	1	M	22.8337	0	MS2b1	Infiltrated	III
SAM63405b04ab2d	SD/PD	NA	NA	M	6.80082	1	MS2b1	Infiltrated	II
SAM18bc1078bc15	SD/PD	NA	19	M	6.89938	1	MS2a1	Genomically unstable	II
SAM7d2dfba6cd84	SD/PD	inflamed	4	M	12.7146	1	MS2b1	Infiltrated	IV
SAMd1bd63734394	SD/PD	NA	22	M	1.9384	1	MS2b2.2	Basal/SCC-like	III
SAMe9ae8beb82fa	SD/PD	desert	7	M	5.48665	1	MS2b1	Infiltrated	III
SAMb0a83e5fbde9	SD/PD	NA	7	M	23.3265	0	MS1b	UroA	I
SAMba7176afe070	SD/PD	excluded	5	F	3.44969	0	MS1a	UroA	I
SAMae1690469964	SD/PD	NA	NA	M	21.1581	1	MS1b	UroA	I
SAMbe83eae4026e	SD/PD	excluded	10	F	2.7269	1	MS1b	UroA	I
SAMe5bc41772bc9	SD/PD	excluded	5	M	6.11088	1	MS2b2.1	UroB	I
SAM23095936e611	SD/PD	desert	5	F	2.23409	1	MS1b	UroA	I
SAM7114d99032ec	SD/PD	NA	17	M	10.8419	1	MS1b	UroA	I
SAMd215b503f99a	SD/PD	NA	NA	M	1.70842	0	MS2b1	Infiltrated	I
SAMdb3f50c9129c	SD/PD	excluded	10	M	15.8029	1	MS2b1	Infiltrated	IV
SAMbf1a3ae828e6	CR/PR	excluded	35	M	20.731	0	MS2b1	Infiltrated	II
SAM52e3fa3ad574	SD/PD	NA	4	M	7.95072	1	MS2b1	Infiltrated	II
SAMd4c0837b0997	SD/PD	excluded	5	M	5.38809	1	MS2b2.1	UroB	III
SAM9cafb905b36a	SD/PD	inflamed	12	M	7.62218	1	MS2b2.2	Basal/SCC-like	IV
SAM3f2033c90438	NA	inflamed	NA	M	0.821355	1	MS2b2.2	Basal/SCC-like	II
SAM032c642382a7	SD/PD	inflamed	44	F	2.49692	1	MS2b2.2	Basal/SCC-like	IV
SAM5ffd7e4cd794	NA	NA	NA	M	1.21561	1	MS2a1	Genomically unstable	I
SAMb419a8fcbfcd	CR/PR	excluded	19	M	22.7351	0	MS2a1	Genomically unstable	IV
SAM8884fe446d20	CR/PR	inflamed	13	M	23.1622	0	MS2b2.2	Basal/SCC-like	III
SAM17c45bf16bb6	NA	excluded	5	M	2.69405	1	MS1b	UroA	I
SAM2070b416069c	SD/PD	excluded	5	M	8.01643	1	MS1a	UroA	I
SAM0ce9c983b20f	SD/PD	excluded	9	M	6.6037	1	MS2b2.2	Basal/SCC-like	III
SAMa1e62d323e1d	SD/PD	inflamed	15	F	10.5791	1	MS2a1	Genomically unstable	II
SAM61baf919bb01	SD/PD	desert	NA	F	15.6057	1	MS2b1	Infiltrated	I
SAM97a00e0929fb	CR/PR	excluded	18	M	12.7146	0	MS2a1	Genomically unstable	II
SAM2f228939632f	SD/PD	excluded	8	F	7.88501	1	MS2b1	Infiltrated	IV
SAM9539a4f19ebc	SD/PD	desert	NA	M	7.95072	1	MS1b	UroA	I
SAM36851bc8b9ae	SD/PD	excluded	7	M	3.54825	1	MS1b	UroA	I
SAM297c0301e861	SD/PD	excluded	1	M	8.08214	1	MS2b1	Infiltrated	IV
SAM1fa6bcb7fc48	SD/PD	inflamed	8	M	22.7351	0	MS1b	UroA	I
SAM075e037d95bc	CR/PR	excluded	11	M	21.3224	0	MS1b	UroA	I
SAM6d2ae0c39b96	SD/PD	excluded	NA	M	22.1109	0	MS1b	UroA	I
SAMcabb6d58ff55	SD/PD	inflamed	11	F	20.271	0	MS2b2.2	Basal/SCC-like	IV
SAM716f54e468f4	SD/PD	NA	6	M	21.191	0	MS2b1	Infiltrated	II
SAMeff2ce356ccb	SD/PD	desert	14	M	8.08214	1	MS1b	UroA	I
SAM110501d0eedb	SD/PD	desert	21	M	4.27105	1	MS2a1	Genomically unstable	II
SAM2e9ac0b1b250	CR/PR	NA	18	M	22.1437	0	MS2b2.2	Basal/SCC-like	IV
SAMc0ef41aa6c8b	SD/PD	desert	5	M	9.56057	1	MS1b	UroA	I
SAMd636e3461955	SD/PD	inflamed	NA	M	10.4805	1	MS2b1	Infiltrated	IV
SAMe712352fb82a	CR/PR	desert	NA	M	22.1109	0	MS2a1	Genomically unstable	II
SAM30b5c6c54cf7	CR/PR	excluded	6	F	9.26489	1	MS2b2.2	Basal/SCC-like	IV
SAMd98bac0a070f	SD/PD	desert	8	M	2.06982	1	MS1a	UroA	III
SAM8e8ef2368dfa	SD/PD	desert	6	M	4.50103	1	MS2b1	Infiltrated	IV
SAM08cce2fa88f2	SD/PD	excluded	NA	F	22.1109	0	MS1b	UroA	I
SAMb4c7a001537d	SD/PD	inflamed	5	M	3.18686	1	MS1b	UroA	I
SAMfd947610629d	SD/PD	desert	5	M	9.03491	1	MS2b1	Infiltrated	I
SAM943df5cf15df	SD/PD	desert	5	M	2.13552	1	MS2b2.2	Basal/SCC-like	III
SAM31f41dd0d6ca	SD/PD	NA	NA	F	8.27926	1	MS2b2.1	UroB	I
SAMb3c02294aba7	CR/PR	desert	18	M	22.4066	0	MS2a1	Genomically unstable	II
SAM39eb94fa504d	SD/PD	excluded	6	M	17.9055	1	MS2b2.2	Basal/SCC-like	III
SAM62fb1388c871	SD/PD	NA	5	F	22.5051	0	MS2a1	Genomically unstable	IV
SAMc0da5d48686d	SD/PD	desert	5	M	9.49487	1	MS2a2	Genomically unstable	IV
SAMe7bcab05402e	SD/PD	NA	NA	M	7.91786	1	MS2b1	Infiltrated	I
SAM2570ff4aae6e	CR/PR	inflamed	12	F	22.3737	0	MS2b2.1	UroB	III
SAM2dc3f04e45e9	SD/PD	inflamed	NA	M	10.1848	1	MS2b2.2	Basal/SCC-like	II
SAM9448d858692c	NA	inflamed	8	M	2.03696	1	MS2b1	Infiltrated	II
SAM4501e41e4751	SD/PD	excluded	6	M	1.11704	1	MS2b2.2	Basal/SCC-like	III
SAM714285adf612	NA	inflamed	5	M	0.62423	1	MS2b1	Infiltrated	IV
SAM5b57e47fdcb3	SD/PD	NA	12	F	3.84394	1	MS1b	UroA	I
SAMae4da274eded	SD/PD	NA	NA	F	4.99384	1	MS2a2	Genomically unstable	II
SAMd35318127278	CR/PR	excluded	62	M	21.5852	0	MS2a1	Genomically unstable	II
SAMa913c6139ec8	SD/PD	excluded	NA	M	5.12526	1	MS2b1	Infiltrated	II
SAM75142fcab9df	SD/PD	excluded	7	F	11.9261	1	MS2b1	Infiltrated	I
SAMd697ba701077	SD/PD	excluded	NA	F	21.1581	1	MS1a	UroA	II
SAM166a419a4e5a	SD/PD	excluded	5	M	5.38809	1	MS2b1	Infiltrated	IV
SAM025b45c27e05	SD/PD	desert	1	M	8.77207	1	MS2b1	Infiltrated	III
SAMe07c4560772d	SD/PD	desert	5	F	2.10267	0	MS1b	UroA	I
SAM2dc578e0165f	NA	excluded	8	M	1.97125	1	MS2a2	Genomically unstable	IV
SAM3785587846ce	NA	NA	9	F	7.06366	1	MS1b	UroA	I
SAM560f23d6a3ad	CR/PR	inflamed	19	M	21.3881	0	MS2b2.2	Basal/SCC-like	IV
SAM52500cabdd36	SD/PD	excluded	12	F	20.4682	0	MS2a1	Genomically unstable	II
SAM14df63a65411	CR/PR	excluded	7	F	21.4209	0	MS1b	UroA	III
SAMf3a9bce50099	SD/PD	excluded	4	F	2.10267	0	MS2b1	Infiltrated	II
SAMffa5c7cad0e5	CR/PR	desert	10	M	15.54	1	MS2b1	Infiltrated	IV
SAMdab9ca8fb5de	SD/PD	excluded	14	M	0.197125	0	MS1a	UroA	I
SAM34430ef08e5b	SD/PD	NA	NA	M	18.1684	0	MS2b1	Infiltrated	IV
SAM4b0175e8db6e	SD/PD	desert	6	M	2.06982	1	MS2b1	Infiltrated	I
SAMf28c01545593	SD/PD	desert	8	M	6.40657	1	MS1b	UroA	I
SAMaec7380f9ab0	CR/PR	excluded	4	M	20.8624	0	MS2a2	Genomically unstable	IV
SAMaf7578d55754	NA	excluded	NA	F	0.229979	1	MS2a2	Genomically unstable	II
SAMbd8ee73983b8	NA	excluded	9	M	0.854209	1	MS1b	UroA	II
SAMe94c30c30616	SD/PD	excluded	6	M	15.3758	1	MS2a2	Genomically unstable	I
SAM54e58f1b0230	SD/PD	desert	5	M	4.36961	1	MS1b	UroA	I
SAM5e3bae090b8c	SD/PD	excluded	6	M	6.73511	1	MS1b	UroA	I
SAM3cb94b0d5297	SD/PD	excluded	15	M	5.05955	1	MS2b1	Infiltrated	IV
SAM61b9d4d84c64	SD/PD	inflamed	27	M	21.3881	0	MS2a1	Genomically unstable	I
SAM8a42c0d59187	NA	NA	3	M	2.82546	1	MS1b	UroA	III
SAMcb132b0cdd2c	SD/PD	desert	NA	M	2.52977	1	MS2a2	Genomically unstable	II
SAMe97af0feefdf	SD/PD	excluded	3	F	11.1047	1	MS1a	UroA	I
SAMee3844cc0b9f	SD/PD	NA	NA	M	3.21971	1	MS2b1	Infiltrated	I
SAM73b653ae20d1	NA	inflamed	3	F	1.80698	1	MS2b2.2	Basal/SCC-like	III
SAMdcae54fcd7fa	SD/PD	excluded	NA	M	6.2423	1	MS2b1	Infiltrated	II
SAMdad5c29dc105	SD/PD	excluded	5	M	2.43121	1	MS1b	UroA	II
SAMa424c75831b4	SD/PD	NA	6	M	3.54825	1	MS1b	UroA	II
SAM28687037e4ff	SD/PD	inflamed	6	M	21.5852	0	MS2b2.2	Basal/SCC-like	III
SAMe50d15fde368	CR/PR	desert	9	F	18.8912	0	MS1b	UroA	I
SAM45c8e6412c66	SD/PD	inflamed	5	M	3.48255	1	MS2b2.2	Basal/SCC-like	III
SAM8533e5e261d6	CR/PR	desert	5	M	12.8131	1	MS1b	UroA	I
SAMaaf505c36f93	CR/PR	excluded	15	M	20.5667	0	MS1b	UroA	I
SAM73663ee4a96e	CR/PR	excluded	NA	M	21.2567	0	MS1b	UroA	I
SAM0bdb3428bd13	SD/PD	NA	NA	F	2.23409	1	MS2b1	Infiltrated	II
SAM3330c03fdf00	SD/PD	NA	2	M	19.1869	0	MS2b1	Infiltrated	IV
SAM0a7c2091dd56	SD/PD	excluded	8	M	2.62834	1	MS2b2.2	Basal/SCC-like	III
SAM7bff231634e9	SD/PD	NA	NA	M	10.2505	1	MS2b2.2	Basal/SCC-like	III
SAM5d1dfd5207f5	SD/PD	NA	12	M	10.9076	1	MS1b	UroA	I
SAMeb587a68006b	SD/PD	NA	NA	M	20.6982	0	MS2b1	Infiltrated	II
SAM99a46b9eec27	SD/PD	excluded	5	M	3.61396	1	MS2b1	Infiltrated	I
SAM1ac4e3dee297	SD/PD	excluded	2	M	5.51951	1	MS1b	UroA	I
SAM553c3c35b847	SD/PD	NA	NA	F	6.70226	1	MS2b1	Infiltrated	IV
SAM3e04eb914f3d	CR/PR	excluded	17	M	17.2813	0	MS2b1	Infiltrated	I
SAMc2a1820d4e6b	CR/PR	excluded	NA	M	20.731	0	MS2b1	Infiltrated	I
SAM822b226466a1	SD/PD	desert	NA	M	17.2813	0	MS1b	UroA	I
SAMabc151b01ea3	SD/PD	excluded	NA	F	0.558522	1	MS2b2.2	Basal/SCC-like	IV
SAMe1eb5d988760	CR/PR	inflamed	14	M	21.0595	0	MS2b1	Infiltrated	I
SAMe3210d3632b4	SD/PD	inflamed	17	F	2.16838	1	MS2b2.2	Basal/SCC-like	III
SAMb15ad09d6e24	SD/PD	excluded	4	F	3.8768	1	MS2b1	Infiltrated	IV
SAM7893196e0e89	SD/PD	NA	5	M	2.66119	1	MS2b2.2	Basal/SCC-like	III
SAM3f446449bf81	NA	inflamed	NA	M	0.755647	1	MS2b2.1	UroB	I
SAM961d04c42bd9	SD/PD	excluded	17	M	5.8809	1	MS2a1	Genomically unstable	I
SAMb0d11db9aa79	SD/PD	inflamed	3	F	10.5462	1	MS2b2.1	UroB	I
SAM19fec8f3b3bd	SD/PD	excluded	5	M	9.88912	1	MS2b2.2	Basal/SCC-like	III
SAM6083aac8db99	CR/PR	inflamed	14	M	20.6324	0	MS2a2	Genomically unstable	II
SAM7ee2b6e4d6b3	NA	excluded	36	M	1.70842	1	MS1b	UroA	I
SAMa90d73f8d891	SD/PD	NA	12	M	1.01848	1	MS2b2.2	Basal/SCC-like	III
SAMaff272833538	NA	excluded	5	M	2.13552	1	MS2a2	Genomically unstable	I
SAM415f36ad349e	SD/PD	excluded	NA	M	17.9713	1	MS2b2.2	Basal/SCC-like	IV
SAM7c67b05aa109	SD/PD	NA	5	F	8.24641	1	MS1b	UroA	I
SAMad83c9c53537	SD/PD	NA	6	M	14.9815	0	MS1a	UroA	I
SAM3e8baff50d7a	SD/PD	desert	11	M	6.96509	1	MS2a1	Genomically unstable	II
SAM3ee5dcd894f0	SD/PD	desert	NA	M	8.70637	1	MS2b2.1	UroB	I
SAM8a1b0e02ee42	CR/PR	desert	14	M	20.5667	0	MS2a1	Genomically unstable	II
SAMd7d57ee3a863	CR/PR	inflamed	24	M	20.271	0	MS2b2.2	Basal/SCC-like	IV
SAMeb29625f76a5	SD/PD	excluded	2	M	3.12115	1	MS1b	UroA	I
SAM563d6233dfa2	SD/PD	NA	NA	M	2.13552	1	MS1a	UroA	IV
SAM4581bac493af	NA	NA	16	M	20.0411	0	MS2a2	Genomically unstable	II
SAMa1871f491b02	SD/PD	desert	NA	F	1.74127	1	MS1b	UroA	I
SAM30cf07d4874f	SD/PD	excluded	NA	M	11.6632	1	MS2b1	Infiltrated	II
SAM31291c256373	NA	inflamed	32	M	1.1499	1	MS2b1	Infiltrated	II
SAMd135d5867fe3	SD/PD	excluded	3	M	3.61396	1	MS2b2.2	Basal/SCC-like	IV
SAM9e11ec6bea80	SD/PD	inflamed	10	M	15.4086	1	MS2b2.2	Basal/SCC-like	IV
SAM065890737112	CR/PR	inflamed	8	M	20.0739	0	MS1b	UroA	II
SAMb470eb8f04be	CR/PR	excluded	35	M	20.0739	0	MS1b	UroA	I
SAM675a12a09c15	SD/PD	desert	13	M	2.89117	1	MS1a	UroA	I
SAM1e9c4d1d39ae	SD/PD	inflamed	5	F	12.4189	1	MS2b2.2	Basal/SCC-like	II
SAM5a2347c0498a	SD/PD	desert	9	M	4.89528	1	MS2a1	Genomically unstable	II
SAM0571f17f4045	SD/PD	excluded	2	F	4.53388	1	MS2b1	Infiltrated	II
SAM4b7ea015fd9e	SD/PD	excluded	NA	F	13.2731	1	MS1b	UroA	I
SAM9306c5c92444	SD/PD	inflamed	12	M	15.4415	0	MS2a1	Genomically unstable	II
SAMb15ac6e4c4ef	CR/PR	NA	11	M	20.0082	0	MS2a1	Genomically unstable	II
SAM28e6031ac18b	SD/PD	desert	22	M	9.23203	1	MS1a	UroA	I
SAMd86389d0d768	SD/PD	desert	NA	M	2.20123	1	MS1b	UroA	I
SAM63b2189c36d7	SD/PD	desert	14	M	3.97536	1	MS1b	UroA	I
SAM18be5b395318	SD/PD	excluded	5	M	9.00205	1	MS2a1	Genomically unstable	IV
SAM0d855cff64e6	SD/PD	desert	4	F	2.85832	1	MS2b2.2	Basal/SCC-like	IV
SAM6cbc10abddb0	SD/PD	inflamed	3	M	5.94661	1	MS2b2.2	Basal/SCC-like	III
SAMdee1011782cd	SD/PD	NA	NA	M	3.90965	1	MS2b1	Infiltrated	I
SAMe9475f77504b	SD/PD	excluded	NA	M	18.6612	0	MS2b1	Infiltrated	IV
SAMa535fcdf18a0	CR/PR	NA	19	M	17.2813	0	MS1b	UroA	I
SAM7746b76437e6	NA	desert	5	M	2.82546	1	MS1b	UroA	I
SAM548551ef782c	CR/PR	desert	11	M	17.2813	0	MS2a1	Genomically unstable	IV
SAM203dcf14f927	CR/PR	inflamed	13	M	19.3511	0	MS2a2	Genomically unstable	II
SAMe41b1e773582	SD/PD	excluded	6	M	0.854209	1	MS2b2.2	Basal/SCC-like	III
SAM978a587b207e	SD/PD	excluded	NA	M	2.10267	1	MS2a2	Genomically unstable	II
SAM5234688806a7	SD/PD	desert	13	M	5.8809	1	MS1b	UroA	I
SAM2c9586161ce6	SD/PD	desert	9	M	11.269	1	MS1b	UroA	I
SAM76a431ba6ce1	SD/PD	inflamed	6	M	14.1273	1	MS2b1	Infiltrated	III
SAM7a9093b9c7e9	NA	desert	1	M	1.80698	1	MS2b1	Infiltrated	II
SAM8f2275c36e8c	SD/PD	desert	5	M	20.731	0	MS1b	UroA	I
SAMab8052a03398	SD/PD	inflamed	NA	M	13.306	1	MS2b1	Infiltrated	III
SAMd3bd67996035	CR/PR	excluded	7	M	20.8296	0	MS2a2	Genomically unstable	II
SAMfddc359e862b	NA	excluded	NA	F	1.9384	1	MS2b1	Infiltrated	II
SAM753d4bb52dbe	SD/PD	excluded	7	M	11.3676	1	MS2b1	Infiltrated	I
SAMd3601288319e	CR/PR	excluded	14	M	23.1294	0	MS2a1	Genomically unstable	II
SAM59f392864f5d	SD/PD	excluded	14	M	17.7741	1	MS2b1	Infiltrated	II
SAM26104d5adc89	SD/PD	excluded	1	M	5.38809	1	MS1a	UroA	III
SAMba1a34b5a060	SD/PD	inflamed	5	M	12.846	1	MS2b2.2	Basal/SCC-like	III
SAM18a4dabbc557	SD/PD	excluded	18	M	16.46	1	MS2a2	Genomically unstable	II
SAMfb7aec7cb0e2	CR/PR	inflamed	NA	M	22.538	0	MS2b2.2	Basal/SCC-like	IV
SAMfed609955db9	SD/PD	desert	7	F	20.5667	0	MS1b	UroA	I
SAMb8070b7937e7	SD/PD	desert	5	M	21.0267	1	MS1b	UroA	I
SAMf2aae1443f67	SD/PD	desert	7	F	10.3491	1	MS1b	UroA	III
SAM2bba8cb35e48	SD/PD	excluded	11	M	10.4805	1	MS2b1	Infiltrated	II
SAMcee0fa8c05b4	NA	excluded	7	M	1.67556	1	MS2a1	Genomically unstable	II
SAM5c139c5c1c4f	SD/PD	excluded	NA	M	7.22793	1	MS2b2.1	UroB	III
SAMc1251c7bfee2	CR/PR	excluded	5	M	21.6181	0	MS2a2	Genomically unstable	IV
SAM6780ed436b55	SD/PD	inflamed	14	F	6.2423	1	MS2b2.2	Basal/SCC-like	III
SAM85f0a3ac1c45	SD/PD	excluded	8	M	5.84805	1	MS1b	UroA	III
SAM9d2494119c05	SD/PD	NA	NA	M	1.44559	1	MS1b	UroA	I
SAM9410b866974a	SD/PD	NA	NA	M	6.73511	1	MS2b1	Infiltrated	IV
SAM5d989c86255e	SD/PD	desert	13	F	3.44969	1	MS2a2	Genomically unstable	III
SAM27299aed7681	CR/PR	excluded	8	F	18.8583	0	MS1b	UroA	I
SAM49d48750e294	SD/PD	excluded	0	M	9.85626	1	MS2b1	Infiltrated	II
SAMd43f8933066b	CR/PR	inflamed	15	M	20.0082	0	MS2b1	Infiltrated	II
SAM7aa01fc49a80	SD/PD	excluded	NA	M	2.13552	1	MS2b1	Infiltrated	II
SAM0257bbbbd388	SD/PD	excluded	18	M	15.6386	1	MS2a1	Genomically unstable	II
SAMc919aebc7fdd	CR/PR	inflamed	3	M	20.731	0	MS2b1	Infiltrated	IV
SAMa321770ac31c	SD/PD	excluded	8	M	7.06366	0	MS2b2.2	Basal/SCC-like	II
SAM3894ac3956a5	SD/PD	excluded	5	M	2.10267	0	MS1b	UroA	I
SAM3779e979db6b	NA	excluded	NA	M	1.31417	1	MS1a	UroA	I
SAM1c0ecfb3eb63	SD/PD	excluded	NA	F	5.84805	1	MS2b2.2	Basal/SCC-like	III
SAMbf91f27e7f9b	NA	excluded	3	M	0.591376	1	MS2b1	Infiltrated	I
SAMbcb07ba81cee	SD/PD	excluded	NA	M	2.52977	1	MS2b2.2	Basal/SCC-like	III
SAM9aa6a095a9d6	SD/PD	excluded	5	M	8.83778	1	MS2b2.1	UroB	I
SAM957378bd907f	SD/PD	excluded	NA	M	2.23409	1	MS2b1	Infiltrated	II
SAMf82bbdc267c8	SD/PD	desert	7	M	3.12115	1	MS1b	UroA	I
SAM2624229effe8	SD/PD	excluded	6	M	2.56263	1	MS2b1	Infiltrated	I
SAMd2492b2a31bb	SD/PD	desert	3	F	7.85216	1	MS2b2.2	Basal/SCC-like	III
SAM670649e105b5	CR/PR	excluded	15	F	22.078	0	MS2b2.2	Basal/SCC-like	I
SAM91c47b054ffb	CR/PR	inflamed	49	M	17.0185	1	MS2a1	Genomically unstable	II
SAM491e341d5a82	NA	desert	13	F	1.87269	1	MS2a1	Genomically unstable	II
SAM5fe7a81a39dd	SD/PD	inflamed	21	M	17.0842	1	MS2a1	Genomically unstable	II
SAM29da928587ad	SD/PD	desert	NA	F	2.59548	1	MS1a	UroA	III
SAM0a0f2bac4b20	SD/PD	NA	2	M	1.18275	1	MS2b2.2	Basal/SCC-like	III
SAM8e469834acc1	SD/PD	excluded	6	M	3.71253	1	MS1a	UroA	I
SAM8e43e9caf307	NA	excluded	4	F	0.492813	1	MS2a1	Genomically unstable	II
SAM99b1f6a9534e	NA	excluded	5	F	0.492813	1	MS2a1	Genomically unstable	II
SAM12502d970c10	SD/PD	inflamed	10	M	7.3922	1	MS1b	UroA	I
SAM9681450bbc90	NA	inflamed	21	M	4.96099	1	MS2b1	Infiltrated	III
SAM7d7c54623618	CR/PR	excluded	8	M	21.2238	0	MS2a1	Genomically unstable	II
SAM181b638b8248	SD/PD	excluded	NA	M	10.8747	1	MS2b1	Infiltrated	IV
SAMbfdffb97c446	SD/PD	excluded	6	F	6.70226	1	MS2b2.2	Basal/SCC-like	IV
SAM3b15b4c6311d	CR/PR	inflamed	44	M	21.4538	0	MS2b2.2	Basal/SCC-like	III
SAM00b9e5c52da9	NA	excluded	NA	M	1.90554	1	MS2b2.1	UroB	III
SAM59b825252c0d	NA	NA	15	M	0.525667	1	MS2b2.2	Basal/SCC-like	III
SAM1c8b086175ca	SD/PD	excluded	7	M	20.7639	1	MS2b1	Infiltrated	I
SAMeaa477a5384b	CR/PR	inflamed	14	M	21.5852	0	MS2b2.1	UroB	I
SAM1dda30f1c5be	SD/PD	desert	20	M	21.2567	0	MS2b1	Infiltrated	II
SAM9eebdef2858a	NA	excluded	NA	F	0.821355	1	MS2a1	Genomically unstable	IV
SAM9daccafc18db	SD/PD	desert	NA	F	16.46	0	MS2b2.2	Basal/SCC-like	III
SAM2eb07dedf07f	CR/PR	inflamed	13	M	20.501	0	MS2b1	Infiltrated	II
SAM25510f300d79	CR/PR	desert	NA	M	20.6982	0	MS2b2.2	Basal/SCC-like	III
SAMbda79f955628	SD/PD	inflamed	20	F	20.6324	0	MS2a2	Genomically unstable	II
SAM9b9d48b0b02c	NA	inflamed	5	M	2.89117	1	MS2a1	Genomically unstable	II
SAMff41c4e8c08f	NA	excluded	14	M	2.46407	1	MS1a	UroA	I
SAMc97f35a29d16	NA	desert	13	M	0.821355	0	MS1a	UroA	II
SAM187e056d6a2a	SD/PD	NA	NA	M	2.29979	1	MS1b	UroA	I
SAMbc8dc3a7b54e	SD/PD	desert	7	F	14.7515	1	MS2a1	Genomically unstable	II
SAM7b40007f4aa4	CR/PR	NA	12	F	21.6509	0	MS2a1	Genomically unstable	IV
SAM568ce160abd9	SD/PD	NA	NA	F	12.846	1	MS2b1	Infiltrated	III
SAM14938611a2d3	CR/PR	desert	38	M	21.4209	0	MS2a1	Genomically unstable	II
SAM1a87df750b9d	SD/PD	excluded	8	M	5.38809	1	MS2b2.2	Basal/SCC-like	III
SAMae02629a97f7	SD/PD	NA	NA	F	3.25257	1	MS1b	UroA	II
SAM47fc46c3d6be	SD/PD	inflamed	8	M	18.7269	0	MS2b1	Infiltrated	IV
SAM7829a341b9f3	SD/PD	inflamed	3	M	3.8768	1	MS2b2.2	Basal/SCC-like	IV
SAM0f956e757453	SD/PD	excluded	32	M	10.4148	1	MS2b1	Infiltrated	II
SAMaf42c1541269	SD/PD	inflamed	14	M	5.51951	0	MS2a2	Genomically unstable	II
SAM09c84ec0cf34	SD/PD	inflamed	NA	M	6.50513	1	MS1b	UroA	I
SAM7538ad9ff524	SD/PD	inflamed	21	F	19.1211	0	MS2b2.1	UroB	III
SAM95c70496ffb5	NA	inflamed	NA	F	0.361396	1	MS2b1	Infiltrated	III
SAM7edacb3deb65	NA	desert	NA	M	18.0041	0	MS2a1	Genomically unstable	II
SAMb2e4a082541a	SD/PD	NA	NA	F	4.36961	1	MS2b1	Infiltrated	IV
SAM771445e92421	CR/PR	inflamed	NA	M	19.4168	0	MS2b1	Infiltrated	III
SAM59fda9035d1d	SD/PD	NA	NA	M	3.74538	1	MS2b1	Infiltrated	IV
SAM727c0e92a2a7	CR/PR	NA	1	M	18.7269	0	MS2a2	Genomically unstable	II
SAM6f2a102a99df	CR/PR	NA	8	F	19.2854	0	MS2a2	Genomically unstable	II
SAMe56c96c51190	SD/PD	excluded	5	F	9.7577	1	MS2b1	Infiltrated	III
SAM2b672f4336c7	SD/PD	desert	2	M	15.3101	1	MS1b	UroA	I
SAM1ab1b28d9f2b	SD/PD	desert	13	F	2.10267	1	MS2a1	Genomically unstable	II
SAM1bcc62d8290c	NA	excluded	10	M	18.6283	0	MS2a1	Genomically unstable	IV
SAM6662f5181f87	SD/PD	inflamed	5	M	19.2854	0	MS1a	UroA	I
SAMe0c49ea0df5d	SD/PD	excluded	2	F	4.13963	1	MS2b2.1	UroB	III
SAM59289ca42c99	NA	excluded	4	M	1.70842	1	MS2b2.2	Basal/SCC-like	III
SAM18b9351e265a	SD/PD	inflamed	7	M	15.8686	1	MS2b1	Infiltrated	III
SAM7fb7a13c096b	SD/PD	excluded	11	M	1.67556	1	MS2b1	Infiltrated	II
SAM87a8e18eb45b	SD/PD	excluded	14	F	2.75975	1	MS1b	UroA	I
SAM1f3c93814cb9	NA	excluded	5	F	1.44559	1	MS2a2	Genomically unstable	II
SAM5fc9ae0aed1f	NA	inflamed	6	M	0.62423	1	MS2b2.2	Basal/SCC-like	IV
SAM9725303dce0c	SD/PD	desert	22	M	8.90349	0	MS2a1	Genomically unstable	II
SAM6ff654a20f98	CR/PR	excluded	6	M	18.5626	0	MS2b1	Infiltrated	I
SAM65afda25b920	SD/PD	excluded	4	M	8.08214	1	MS2b1	Infiltrated	III
SAMef0e3d2415fd	SD/PD	inflamed	1	M	10.1191	1	MS2b1	Infiltrated	IV
SAM07a93a28f801	CR/PR	excluded	18	M	12.846	0	MS2a1	Genomically unstable	II
SAM94859b440b1d	SD/PD	excluded	11	M	13.3388	1	MS1b	UroA	I
SAM58e7832f4e7d	CR/PR	desert	2	M	16.46	0	MS1a	UroA	I
SAMc57eadb2d82b	SD/PD	desert	3	M	8.01643	1	MS1b	UroA	I
SAMd5ab7fbfab4e	NA	excluded	35	M	18.1027	0	MS2a2	Genomically unstable	II
SAM5767dd75d142	CR/PR	excluded	32	M	18.1684	0	MS2a2	Genomically unstable	IV
SAMaabf4afe4213	SD/PD	NA	18	M	2.62834	1	MS2a1	Genomically unstable	II
SAMcc7a42d87e9c	CR/PR	inflamed	26	F	17.2156	0	MS2a1	Genomically unstable	I
SAMce39dd79b441	SD/PD	inflamed	14	M	6.27515	1	MS2b2.2	Basal/SCC-like	IV
SAM75f12d1a55fc	SD/PD	inflamed	6	M	14.7515	0	MS2b1	Infiltrated	IV
SAM6964a6d7b967	SD/PD	NA	5	M	16.2628	1	MS2a1	Genomically unstable	II
SAM3b1066e5801b	SD/PD	excluded	2	M	15.6386	0	MS2b1	Infiltrated	IV
SAMf20b827dca51	SD/PD	inflamed	14	M	4.36961	1	MS2b1	Infiltrated	II
SAM6792d6e98068	SD/PD	desert	17	M	6.01232	1	MS1b	UroA	I
SAM31d9176e11fb	CR/PR	inflamed	23	M	17.117	0	MS2b2.1	UroB	I
SAM04c589eb3fb3	NA	NA	50	M	0.689938	0	MS2b2.1	UroB	III
SAM5cc2d9036053	SD/PD	desert	11	M	5.68378	1	MS2b1	Infiltrated	I
SAMb8101c538753	SD/PD	inflamed	16	M	13.4045	1	MS2b2.2	Basal/SCC-like	IV
SAM80c6183220e6	SD/PD	inflamed	8	M	14.7515	0	MS2b2.2	Basal/SCC-like	III
SAM572f19794c96	CR/PR	excluded	33	M	16.8214	0	MS2b2.2	Basal/SCC-like	III
SAM1abf01dd4544	CR/PR	excluded	16	M	16.8542	0	MS2a2	Genomically unstable	II
SAM1f83ebd6be9b	SD/PD	desert	6	M	3.5154	1	MS1b	UroA	I
SAM1f66db567eb5	CR/PR	inflamed	38	M	16.5914	0	MS2b2.2	Basal/SCC-like	III
SAM4918c524b83a	NA	desert	14	M	0.62423	0	MS1b	UroA	I
SAMa0ca029b7afd	NA	NA	12	M	0.361396	1	MS1b	UroA	II
SAM6157c8f38b72	CR/PR	desert	9	M	16.5914	0	MS2b1	Infiltrated	I
SAMe7e4f7c076a7	SD/PD	inflamed	1	M	1.97125	1	MS2b2.2	Basal/SCC-like	IV
SAMbe25e2c88f3e	NA	NA	NA	M	2.92402	1	MS2b2.2	Basal/SCC-like	IV
SAM4caabd64e7fd	CR/PR	excluded	59	M	15.7043	0	MS1a	UroA	III
SAMc6eff056c89a	SD/PD	excluded	3	M	1.80698	1	MS2b2.1	UroB	III
SAM5cfa1699bdb7	SD/PD	NA	10	M	15.8357	0	MS2b1	Infiltrated	II
SAMda4d892fddc8	SD/PD	NA	4	M	14.1273	0	MS2b1	Infiltrated	IV
SAM3a1c9632ff7b	SD/PD	NA	NA	M	16.0329	0	MS1b	UroA	II
SAM8b4b8b0f9e73	SD/PD	excluded	7	M	15.6715	0	MS2b1	Infiltrated	I
SAMe3d4266775a9	SD/PD	NA	NA	M	13.9959	0	MS1b	UroA	I
SAM2de7cffb5f72	NA	NA	NA	M	1.83984	1	MS2a1	Genomically unstable	II

## Sheet: Liu2019SKCM
	patientID	total_muts	BR	PFS	progressed	OS	dead	Tx
1	Patient1	34	NR	93	1	283	1	Pembrolizumab
2	Patient10	96	R	169	1	1139	1	Pembrolizumab
3	Patient100	200	R	922	0	938	1	Nivolumab
4	Patient102	370	NR	176	1	785	0	Pembrolizumab
6	Patient105	185	NR	378	0	521	1	Pembrolizumab
7	Patient106	380	R	780	0	780	0	Pembrolizumab
8	Patient107	247	R	47	1	47	1	Pembrolizumab
9	Patient108	69	NR	77	1	165	1	Pembrolizumab
10	Patient11	246	NR	85	1	160	1	Pembrolizumab
12	Patient112	348	NR	91	1	521	1	Nivolumab
13	Patient116	361	NR	64	1	118	1	Nivolumab
14	Patient117	47	NR	100	1	295	1	Pembrolizumab
18	Patient121	1128	R	1228	1	1306	0	Pembrolizumab
19	Patient125	97	R	978	0	978	0	Nivolumab
20	Patient126	973	R	742	1	992	0	Nivolumab
21	Patient127	618	R	866	0	866	0	Nivolumab
22	Patient13	913	NR	44	1	58	1	Pembrolizumab
23	Patient130	403	NR	124	1	192	1	Nivolumab
24	Patient131	453	R	833	0	833	0	Pembrolizumab
25	Patient132	961	R	389	1	739	0	Pembrolizumab
26	Patient133	518	NR	63	1	370	1	Pembrolizumab
27	Patient134	492	NR	63	1	590	1	Pembrolizumab
28	Patient135	578	R	628	0	628	0	Pembrolizumab
30	Patient137	1263	R	772	0	772	0	Pembrolizumab
31	Patient14	44	NR	76	1	186	1	Pembrolizumab
32	Patient140	3077	NR	67	1	351	1	Pembrolizumab
33	Patient141	86	R	875	0	875	0	Nivolumab
34	Patient142	73	NR	996	0	996	0	Pembrolizumab
35	Patient143	506	NR	153	1	630	0	Pembrolizumab
36	Patient144	1233	R	662	0	662	0	Pembrolizumab
37	Patient145	433	R	833	0	833	0	Pembrolizumab
38	Patient146	564	R	612	0	612	0	Pembrolizumab
39	Patient147	836	R	960	0	960	0	Nivolumab
40	Patient148	491	R	792	0	792	0	Pembrolizumab
41	Patient149	331	NR	210	1	497	1	Pembrolizumab
42	Patient15	263	R	105	1	149	1	Pembrolizumab
43	Patient150	34	R	685	0	685	0	Pembrolizumab
44	Patient154	103	NR	251	1	635	0	Pembrolizumab
45	Patient155	379	NR	113	1	475	0	Pembrolizumab
46	Patient156	303	NR	80	1	87	1	Pembrolizumab
48	Patient158	3618	R	162	1	194	0	Pembrolizumab
49	Patient159	66	NR	216	1	288	0	Pembrolizumab
50	Patient162	2388	NR	53	1	201	1	Nivolumab
51	Patient163	305	NR	48	1	173	1	Nivolumab
52	Patient165	963	NR	13	1	75	0	Pembrolizumab
53	Patient166	13	R	205	0	205	1	Nivolumab
54	Patient167	54	NR	57	1	282	1	Nivolumab
55	Patient168	49	R	580	0	623	0	Nivolumab
56	Patient169	2100	R	543	0	543	0	Pembrolizumab
57	Patient17	550	NR	202	1	686	1	Nivolumab
58	Patient170	85	NR	347	0	347	0	Pembrolizumab
59	Patient172	1014	NR	272	1	272	0	Pembrolizumab
60	Patient173	104	NR	16	1	42	1	Pembrolizumab
61	Patient179	729	R	336	1	653	0	Pembrolizumab
62	Patient18	526	NR	86	1	130	1	Nivolumab
64	Patient181	409	R	476	0	476	0	Nivolumab
66	Patient183	524	NR	84	1	572	1	Pembrolizumab
67	Patient184	3001	R	372	0	513	0	Nivolumab
68	Patient185	229	NR	203	0	203	0	Nivolumab
69	Patient187	196	R	617	0	617	0	Pembrolizumab
70	Patient188	41	NR	23	1	74	1	Pembrolizumab
71	Patient189	68	R	406	1	718	0	Pembrolizumab
72	Patient191	6550	R	658	0	658	0	Nivolumab
74	Patient193	904	NR	476	1	659	0	Pembrolizumab
75	Patient195	2893	R	895	0	895	0	Nivolumab
76	Patient196	2639	NR	81	1	81	1	Nivolumab
77	Patient197	90	R	89	1	960	0	Nivolumab
78	Patient20	569	NR	84	1	242	1	Nivolumab
79	Patient200	1130	NR	108	1	512	1	Pembrolizumab
80	Patient201	82	NR	69	1	167	1	Pembrolizumab
81	Patient203	99	NR	99	1	626	1	Pembrolizumab
82	Patient204	2645	R	630	0	819	0	Pembrolizumab
83	Patient205	853	NR	190	1	392	1	Pembrolizumab
84	Patient206	8641	NR	42	1	90	1	Pembrolizumab
85	Patient21	148	R	906	0	906	0	Pembrolizumab
86	Patient22	76	NR	91	1	253	1	Nivolumab
87	Patient23	203	NR	77	1	975	0	Nivolumab
88	Patient24	398	NR	31	1	137	1	Nivolumab
89	Patient25	491	R	752	1	1096	0	Pembrolizumab
90	Patient27	300	NR	94	1	431	1	Pembrolizumab
91	Patient30	242	NR	133	1	213	1	Pembrolizumab
92	Patient31	235	NR	85	1	426	1	Pembrolizumab
93	Patient32	396	NR	49	1	53	1	Pembrolizumab
94	Patient33	17	R	1679	0	1679	0	Pembrolizumab
95	Patient34	26	R	240	1	1691	0	Pembrolizumab
96	Patient35	65	NR	181	1	968	1	Nivolumab
97	Patient36	277	NR	63	1	451	1	Nivolumab
98	Patient37	48	NR	77	1	275	1	Nivolumab
99	Patient38	60	NR	98	1	343	1	Nivolumab
101	Patient4	603	R	574	1	600	1	Pembrolizumab
102	Patient40	9222	NR	63	1	468	1	Nivolumab
104	Patient42	767	R	1027	0	1027	0	Nivolumab
106	Patient44	91	R	922	0	922	0	Nivolumab
107	Patient45	423	R	1666	0	1666	0	Nivolumab
109	Patient47	1087	NR	74	1	937	0	Nivolumab
110	Patient48	42	NR	50	1	53	1	Pembrolizumab
113	Patient51	1723	R	471	1	1547	0	Nivolumab
116	Patient56	21	NR	71	1	122	1	Nivolumab
117	Patient58	138	NR	77	1	303	1	Nivolumab
119	Patient6	1407	NR	124	1	687	1	Pembrolizumab
121	Patient61	3254	NR	987	0	987	0	Nivolumab
122	Patient62	9594	R	1001	0	1001	0	Nivolumab
123	Patient63	142	NR	89	1	178	1	Nivolumab
124	Patient67	106	NR	94	1	136	1	Nivolumab
125	Patient7	121	NR	217	1	269	1	Pembrolizumab
126	Patient72	184	NR	67	1	395	0	Nivolumab
127	Patient73	127	NR	85	1	846	1	Nivolumab
128	Patient75	1112	R	891	1	891	0	Nivolumab
129	Patient77	151	NR	95	1	444	1	Pembrolizumab
130	Patient78	64	NR	86	1	356	1	Pembrolizumab
131	Patient79	320	NR	84	1	849	0	Pembrolizumab
132	Patient8	311	NR	955	1	1005	1	Pembrolizumab
134	Patient82	2253	NR	89	1	131	1	Pembrolizumab
135	Patient83	309	NR	71	1	71	1	Nivolumab
137	Patient86	435	NR	1327	1	1327	0	Pembrolizumab
138	Patient87	121	R	1142	1	1263	0	Pembrolizumab
140	Patient9	911	NR	21	1	963	0	Nivolumab
141	Patient94	414	NR	40	1	40	1	Pembrolizumab
142	Patient96	959	R	913	0	913	0	Nivolumab
143	Patient98	472	NR	73	1	683	1	Nivolumab
144	Patient99	1392	R	319	1	921	0	Nivolumab

## Sheet: Gide2019melanoma
	id	age	sex	Tx	Response	progressed	PFS_d	status	OS_d
1	ERR2208888	42	F	Ipilimumab + Pembrolizumab	NR	Yes	15	Alive	689
2	ERR2208898	41	M	Ipilimumab + Pembrolizumab	NR	Yes	34	Alive	530
3	ERR2208924	75	M	Ipilimumab + Nivolumab	NR	Yes	41	Dead	melanoma	108
4	ERR3262562	59	M	Ipilimumab + Nivolumab	R	Yes	81	Alive	169
5	ERR2208926	55	M	Ipilimumab + Pembrolizumab	NR	Yes	81	Alive	637
6	ERR2208889	51	M	Ipilimumab + Pembrolizumab	NR	Yes	81	Dead	melanoma	176
7	ERR2208890	55	F	Ipilimumab + Nivolumab	NR	Yes	82	Alive	293
8	ERR2208892	68	F	Ipilimumab + Nivolumab	R	Yes	108	Dead	melanoma	357
9	ERR2208893	47	F	Ipilimumab + Pembrolizumab	NR	Yes	123	Alive	691
10	ERR2208894	57	M	Ipilimumab + Pembrolizumab	NR	Yes	152	Dead	melanoma	660
11	ERR2208895	48	F	Ipilimumab + Nivolumab	R	No	196	Alive	196
12	ERR2208897	56	M	Ipilimumab + Pembrolizumab	NR	Yes	301	Alive	635
13	ERR2208899	57	M	Ipilimumab + Pembrolizumab	NR	Yes	386	Alive	538
14	ERR2208900	63	M	Ipilimumab + Nivolumab	R	No	410	Alive	410
15	ERR2208901	51	F	Ipilimumab + Pembrolizumab	R	No	506	Alive	506
16	ERR2208902	34	M	Ipilimumab + Nivolumab	R	Yes	509	Alive	1203
17	ERR2208903	67	F	Ipilimumab + Pembrolizumab	NR	No	518	Dead	melanoma	518
18	ERR2208904	75	M	Ipilimumab + Pembrolizumab	R	No	544	Alive	544
19	ERR2208906	49	M	Ipilimumab + Pembrolizumab	R	No	546	Alive	546
20	ERR2208907	71	M	Ipilimumab + Pembrolizumab	R	No	597	Alive	597
21	ERR2208909	73	M	Ipilimumab + Pembrolizumab	R	No	609	Alive	609
22	ERR2208910	51	M	Ipilimumab + Pembrolizumab	R	No	623	Alive	623
23	ERR2208912	72	M	Ipilimumab + Pembrolizumab	R	No	627	Alive	627
24	ERR2208914	74	F	Ipilimumab + Pembrolizumab	R	No	637	Alive	637
25	ERR2208915	76	M	Ipilimumab + Pembrolizumab	R	No	637	Alive	637
26	ERR2208916	59	F	Ipilimumab + Pembrolizumab	R	No	650	Alive	650
27	ERR2208918	68	M	Ipilimumab + Pembrolizumab	R	No	695	Alive	695
28	ERR2208919	70	M	Ipilimumab + Pembrolizumab	R	No	721	Alive	721
29	ERR2208920	54	F	Ipilimumab + Pembrolizumab	R	No	721	Alive	721
30	ERR2208921	24	F	Ipilimumab + Pembrolizumab	R	No	732	Alive	732
31	ERR2208922	36	M	Ipilimumab + Pembrolizumab	R	No	775	Alive	775
32	ERR2208923	68	M	Ipilimumab + Pembrolizumab	R	No	904	Alive	904
33	ERR2208941	61	F	Pembrolizumab	NR	Yes	13	Dead	melanoma	65
34	ERR2208949	50	M	Nivolumab	NR	Yes	23	Dead	melanoma	59
35	ERR3262564	84	M	Pembrolizumab	NR	Yes	23	Dead	melanoma	22
36	ERR2208968	67	M	Pembrolizumab	NR	Yes	39	Dead	melanoma	155
37	ERR2208973	68	M	Nivolumab	NR	Yes	42	Dead	melanoma	94
38	ERR2208974	57	F	Nivolumab	NR	Yes	47	Dead	melanoma	80
39	ERR3262565	85	F	Nivolumab	NR	Yes	58	Dead	melanoma	58
40	ERR2208977	70	F	Pembrolizumab	NR	Yes	71	Dead	melanoma	99
41	ERR2208929	90	M	Pembrolizumab	NR	Yes	76	Alive	551
42	ERR2208930	66	M	Pembrolizumab	NR	Yes	78	Dead	melanoma	166
43	ERR2208931	52	M	Pembrolizumab	NR	Yes	80	Dead	melanoma	199
44	ERR2208933	69	M	Pembrolizumab	NR	Yes	82	Dead	melanoma	96
45	ERR2208934	58	M	Pembrolizumab	NR	Yes	83	Dead	melanoma	993
46	ERR2208935	76	F	Pembrolizumab	NR	Yes	84	Dead	300
47	ERR2208936	55	M	Pembrolizumab	NR	Yes	84	Dead	melanoma	169
48	ERR2208938	37	M	Pembrolizumab	NR	Yes	96	Dead	melanoma	258
49	ERR2208939	62	M	Pembrolizumab	NR	Yes	100	Dead	melanoma	228
50	ERR2208940	54	M	Pembrolizumab	NR	Yes	125	Dead	melanoma	385
51	ERR2208942	67	M	Pembrolizumab	NR	Yes	166	Dead	melanoma	551
52	ERR2208943	40	M	Nivolumab	NR	Yes	191	Dead	melanoma	191
53	ERR2208945	49	M	Nivolumab	R	Yes	271	Dead	melanoma	897
54	ERR2208946	76	M	Pembrolizumab	R	Yes	314	Dead	melanoma	1067
55	ERR2208948	55	M	Pembrolizumab	NR	Yes	335	Dead	melanoma	825
56	ERR3262563	86	F	Pembrolizumab	NR	Yes	358	Alive	581
57	ERR2208951	78	M	Pembrolizumab	R	Yes	544	Dead	melanoma	878
58	ERR2208952	55	F	Pembrolizumab	R	Yes	586	Alive	1091
59	ERR2208953	76	M	Nivolumab	R	Yes	590	Dead	melanoma	607
60	ERR2208954	69	F	Pembrolizumab	R	Yes	755	Alive	1547
61	ERR2208956	78	M	Pembrolizumab	R	No	845	Alive	845
62	ERR2208958	61	F	Pembrolizumab	R	Yes	870	Alive	886
63	ERR2208959	59	F	Pembrolizumab	R	No	891	Alive	891
64	ERR2208960	45	F	Pembrolizumab	R	No	1075	Alive	1075
65	ERR2208961	82	M	Pembrolizumab	R	No	1085	Alive	1085
66	ERR2208962	71	M	Pembrolizumab	R	No	1098	Alive	1098
67	ERR2208964	62	M	Pembrolizumab	R	No	1174	Alive	1174
68	ERR2208966	40	M	Pembrolizumab	R	No	1189	Alive	1189
69	ERR2208967	72	F	Nivolumab	R	No	1328	Alive	1328
70	ERR2208969	86	M	Nivolumab	R	No	1342	Alive	1342
71	ERR2208970	63	F	Pembrolizumab	R	No	1553	Alive	1553
72	ERR2208971	71	F	Pembrolizumab	R	No	1589	Alive	1589
73	ERR2208972	52	F	Pembrolizumab	R	No	1603	Alive	1603

## Sheet: Van2015SKCM
	patient	status	OS_d	PFS_d	progression	response
1	Pat16	1	811	84	1	NR
2	Pat27	0	1379	139	1	NR
3	Pat28	1	1184	77	1	NR
4	Pat83	0	1027	107	1	NR
5	Pat119	0	808	108	1	NR
6	Pat03	1	100	76	1	NR
7	Pat06	1	161	77	1	NR
8	Pat08	1	140	73	1	NR
9	Pat14	1	163	84	1	NR
10	Pat15	1	50	31	1	NR
11	Pat19	1	175	21	1	NR
12	Pat20	1	116	71	1	NR
13	Pat25	1	325	67	1	NR
14	Pat33	1	211	211	1	NR
15	Pat36	1	54	41	1	NR
16	Pat37	1	70	23	1	NR
17	Pat40	1	34	34	1	NR
18	Pat41	1	128	54	1	NR
19	Pat43	1	37	37	1	NR
20	Pat44	1	271	62	1	NR
21	Pat45	1	89	61	1	NR
22	Pat46	1	160	36	1	NR
23	Pat50	1	65	65	1	NR
24	Pat81	1	628	76	1	NR
25	Pat85	1	458	83	1	NR
26	Pat86	1	293	153	1	NR
27	Pat98	1	140	77	1	NR
28	Pat118	1	313	120	1	NR
29	Pat02	0	1632	538	1	R
30	Pat04	0	987	646	0	R
31	Pat29	0	1326	341	1	R
32	Pat38	0	1539	302	1	R
33	Pat39	0	1487	1487	0	R
34	Pat47	0	1106	1106	0	R
35	Pat49	0	1034	163	1	R
36	Pat79	1	801	405	1	R
37	Pat80	1	724	182	1	R
38	Pat88	0	989	665	0	R
39	Pat90	0	1005	669	0	R
40	Pat91	1	680	680	0	R
41	Pat123	1	853	544	1	R
42	Pat126	0	641	187	1	R

## Sheet: Rose2021UC
	age	alive	io.response	io.therapy	overall survival	pfs	progressed	tmb
BACI107	81	Yes	R	Atezolizumab	699	699	No	26.9
BACI109	78	Yes	NR	Pembrolizumab	304	304	No	10.4
BACI110	41	No	NR	Atezolizumab	288	115	Yes	4.4
BACI111	70	No	R	Atezolizumab	727	727	Yes	13.2
BACI112	71	Yes	R	Atezolizumab	453	453	No	5.3
BACI113	89	Yes	R	Pembrolizumab	295	295	No	13.1
BACI114	67	Yes	R	Pembrolizumab	284	284	No	37.8
BACI116	70	No	NR	Atezolizumab	191	61	Yes	4.7
BACI117	71	No	NR	Pembrolizumab	17	17	Yes	7.9
BACI118	64	No	NR	Pembrolizumab	339	124	Yes	2.6
BACI119	65	No	NR	Atezolizumab	291	82	Yes	12.3
BACI120	72	Yes	R	Atezolizumab	755	357	Yes	10.6
BACI121	58	Yes	NR	Pembrolizumab	327	83	Yes	12.4
BACI122	79	No	NR	Pembrolizumab	12	12	Yes	12.2
BACI123	65	Yes	NR	Pembrolizumab	252	40	Yes	7.8
BACI124	81	No	NR	Pembrolizumab	390	39	Yes	6.1
BACI126	87	No	NR	Nivolumab	55	3	Yes	3.5
BACI128	77	No	NR	Atezolizumab	14	14	Yes	4.4
BACI131	66	Yes	NR	Atezolizumab	866	148	Yes	0.9
BACI133	72	No	NR	Atezolizumab	704	74	Yes	2.6
BACI135	72	No	NR	Pembrolizumab	53	22	Yes	4.4
BACI136	53	No	NR	Pembrolizumab	51	44	Yes	3.5
BACI137	84	No	NR	Atezolizumab	82	39	Yes	8.8
BACI138	70	Yes	R	Atezolizumab	868	868	No	14.8
BACI139	51	No	NR	Atezolizumab	195	84	Yes	7
BACI140	62	Yes	NR	Pembrolizumab	185	106	Yes	2.6
BACI142	60	No	NR	Pembrolizumab	125	57	Yes	6.2
BACI143	66	No	NR	Atezolizumab	71	18	Yes	4.4
BACI144	70	No	NR	Pembrolizumab	44	30	Yes	5.2
BACI148	89	No	NR	Pembrolizumab	31	27	Yes	5.3
BACI149	52	Yes	NR	Pembrolizumab	109	25	Yes	7.1
BACI150	76	No	NR	Pembrolizumab	37	17	Yes	5.2
BACI151	75	Yes	R	Atezolizumab	584	338	Yes	6.1
BACI152	76	Yes	NR	Atezolizumab	402	339	Yes	7
BACI153	62	No	NR	Durvalumab	68	41	Yes	7
BACI154	67	No	NR	Atezolizumab	118	88	Yes	1.7
BACI155	66	No	NR	Pembrolizumab	204	63	Yes	2.6
BACI156	71	No	NR	Atezolizumab	17	17	Yes	8.8
BACI157	73	No	R	Pembrolizumab	214	126	Yes	4.3
BACI158	44	No	NR	Pembrolizumab	31	14	Yes	4.5
BACI159	81	Yes	R	Atezolizumab	473	473	No	11.3
BACI160	52	No	NR	Avelumab	416	38	Yes	10.5
BACI161	74	No	NR	Atezolizumab	187	61	Yes	5.2
BACI162	73	No	NR	Atezolizumab	165	63	Yes	3.5
BACI163	77	Yes	NR	Pembrolizumab	323	183	Yes	4.4
BACI164	61	Yes	NR	Nivolumab	533	261	Yes	3.5
BACI167	67	No	NR	Pembrolizumab	83	54	Yes	9.9
BACI169	47	No	NR	Pembrolizumab	145	57	Yes	0
BACI170	70	No	NR	Atezolizumab	65	7	Yes	7
BACI172	60	Yes	R	Atezolizumab	605	196	Yes	12.8
BACI173	74	Yes	NR	Pembrolizumab	33	3	Yes	7
BACI174	78	No	NR	Pembrolizumab	199	199	Yes	14.2
BACI175	71	No	NR	Nivolumab	46	5	Yes	5.2
BACI177	78	No	NR	Pembrolizumab	162	75	Yes	4.4
BACI178	75	Yes	NR	Nivolumab	472	154	Yes	6.1
BACI180	78	No	NR	Atezolizumab	250	195	Yes	9.6
BACI181	74	No	NR	Pembrolizumab	125	63	Yes	3.5
BACI182	73	No	NR	Pembrolizumab	107	31	Yes	5.2
BACI183	79	No	NR	Nivolumab	110	49	Yes	4.4
BACI184	72	No	NR	Atezolizumab	98	67	Yes	16.7
BACI185	62	No	NR	Atezolizumab	174	84	Yes	2.6
BACI186	51	Yes	R	Atezolizumab	727	514	Yes	5.3
BACI187	75	No	NR	Atezolizumab	153	63	Yes	4.4
BACI188	58	No	NR	Durvalumab	208	45	Yes	5.3
BACI189	78	No	NR	Pembrolizumab	137	11	Yes	3.5
BACI190	63	No	NR	Atezolizumab	97	51	Yes	1.7
BACI191	82	Yes	NR	Pembrolizumab	407	188	Yes	8.8
BACI192	70	No	R	Pembrolizumab	126	81	Yes	16.6
BACI193	66	No	NR	Atezolizumab	69	22	Yes	4.4
BACI194	66	Yes	NR	Pembrolizumab	200	49	Yes	11.5
BACI195	80	No	NR	Atezolizumab	132	122	Yes	NA
BACI196	50	No	NR	Pembrolizumab	70	53	Yes	3.5
BACI197	62	No	NR	Pembrolizumab	137	52	Yes	5.2
BACI199	70	No	NR	Atezolizumab	1	1	Yes	9.6
BACI201	74	Yes	NR	Pembrolizumab	190	65	Yes	4.4
BACI202	67	No	NR	Pembrolizumab	102	102	Yes	4.4
BACI203	60	No	NR	Pembrolizumab	401	63	Yes	7
BACI204	51	No	NR	Pembrolizumab	198	5	Yes	4.4
BACI205	72	Yes	NR	Pembrolizumab	455	165	Yes	3.5
BACI206	60	No	NR	Pembrolizumab	150	116	Yes	4.4
BACI207	67	Yes	R	Pembrolizumab	126	126	No	8.8
BACI208	77	Yes	R	Pembrolizumab	252	252	No	3.5
BACI209	74	Yes	R	Pembrolizumab	236	236	No	11.4
BACI210	66	Yes	NR	Pembrolizumab	76	44	Yes	5.3
BACI211	77	No	NR	Atezolizumab	83	27	Yes	14.8
BACI212	85	No	NR	Pembrolizumab	101	69	Yes	4.4
BACI219	53	Yes	NR	Pembrolizumab	203	109	Yes	17.5

## Sheet: Riaz2017SKCM
	Patient	Cohort	Response	Status	Survival_wks	Mutation Load
1	Pt1	NIV3-PROG	NR	TRUE	22.9	NA
2	Pt10	NIV3-NAIVE	NR	TRUE	36.6	75
3	Pt101	NIV3-PROG	R	FALSE	119.1	10
4	Pt103	NIV3-PROG	NR	FALSE	69.1	21
5	Pt106	NIV3-PROG	NR	TRUE	13	700
6	Pt11	NIV3-NAIVE	NR	TRUE	119.6	106
7	Pt17	NIV3-PROG	NR	TRUE	8.1	20
8	Pt18	NIV3-NAIVE	R	FALSE	153.3	217
9	Pt2	NIV3-PROG	NR	TRUE	39.3	NA
10	Pt24	NIV3-NAIVE	NR	FALSE	21.3	1
11	Pt26	NIV3-PROG	NR	FALSE	136	125
12	Pt27	NIV3-NAIVE	NR	TRUE	67.9	183
13	Pt28	NIV3-NAIVE	NR	TRUE	105.7	42
14	Pt29	NIV3-NAIVE	NR	TRUE	39	412
15	Pt3	NIV3-NAIVE	R	FALSE	163.4	182
16	Pt30	NIV3-NAIVE	R	FALSE	150.4	66
17	Pt31	NIV3-NAIVE	NR	FALSE	137.3	450
18	Pt34	NIV3-PROG	R	FALSE	119.1	212
19	Pt36	NIV3-PROG	NR	FALSE	154.4	2
20	Pt37	NIV3-PROG	NR	TRUE	92.3	29
21	Pt38	NIV3-PROG	NR	TRUE	23.9	449
22	Pt39	NIV3-PROG	NR	TRUE	23.7	NA
23	Pt4	NIV3-NAIVE	NR	TRUE	90.4	285
24	Pt44	NIV3-NAIVE	R	FALSE	156.1	365
25	Pt46	NIV3-PROG	NR	TRUE	32.4	180
26	Pt47	NIV3-PROG	NR	TRUE	102.6	1005
27	Pt48	NIV3-PROG	R	FALSE	149.4	99
28	Pt49	NIV3-PROG	R	FALSE	118.1	852
29	Pt5	NIV3-NAIVE	NR	TRUE	31.7	52
30	Pt52	NIV3-PROG	NR	TRUE	68	353
31	Pt59	NIV3-NAIVE	NR	TRUE	101.1	432
32	Pt62	NIV3-NAIVE	NR	TRUE	67.4	NA
33	Pt65	NIV3-PROG	NR	FALSE	98.9	2619
34	Pt66	NIV3-NAIVE	NR	TRUE	77.4	153
35	Pt67	NIV3-PROG	NR	FALSE	147.4	16
36	Pt72	NIV3-NAIVE	R	TRUE	110	437
37	Pt77	NIV3-NAIVE	NR	TRUE	67.3	49
38	Pt78	NIV3-PROG	NR	TRUE	11.1	NA
39	Pt79	NIV3-PROG	NR	TRUE	31.1	544
40	Pt8	NIV3-NAIVE	NR	TRUE	37	87
41	Pt82	NIV3-PROG	NR	TRUE	61.3	33
42	Pt84	NIV3-NAIVE	NR	TRUE	21.6	11
43	Pt85	NIV3-PROG	NR	FALSE	129.1	129
44	Pt89	NIV3-NAIVE	NR	TRUE	120.6	214
45	Pt9	NIV3-NAIVE	NR	TRUE	13.1	409
46	Pt90	NIV3-PROG	NR	TRUE	24.9	283
47	Pt92	NIV3-PROG	NR	TRUE	47.6	642
48	Pt94	NIV3-NAIVE	R	FALSE	140.1	405
49	Pt98	NIV3-PROG	NR	TRUE	106.7	20

## Sheet: Kim2018GC
	patient	Response
1	PB-16-045	R
2	PB-16-068	R
3	PB-16-031	R
4	PB-16-005	R
7	PB-16-019	R
8	PB-16-020	R
9	PB-16-021	R
10	PB-16-038	R
11	PB-16-044	R
12	PB-16-048	R
14	PB-16-059	R
15	PB-16-063	R
16	PB-16-066	NR
19	PB-16-022	NR
21	PB-16-034	NR
22	PB-16-037	NR
23	PB-16-040	NR
24	PB-16-042	NR
25	PB-16-047	NR
26	PB-16-049	NR
27	PB-16-052	NR
28	PB-16-054	NR
29	PB-16-056	NR
31	PB-16-062	NR
32	PB-16-064	NR
33	PB-16-069	NR
34	PB-16-003	NR
37	PB-16-002	NR
38	PB-16-004	NR
41	PB-16-018	NR
42	PB-16-023	NR
43	PB-16-024	NR
44	PB-16-025	NR
45	PB-16-029	NR
46	PB-16-030	NR
47	PB-16-032	NR
48	PB-16-035	NR
49	PB-16-039	NR
50	PB-16-041	NR
51	PB-16-043	NR
52	PB-16-051	NR
53	PB-16-055	NR
54	PB-16-057	NR
55	PB-16-060	NR
56	PB-16-067	NR

## Sheet: Lauss2017melanoma
	id	PFS.Time	PFS.Event	OS.Time	OS.Event	RECIST
1	MM909_01	48.1	1	92.9	0	R
2	MM909_02	2	1	6.9	1	NR
3	MM909_03	3.8	1	11.4	1	NR
4	MM909_06	2.3	1	4.6	1	NR
5	MM909_11	13.1	1	71.5	0	R
6	MM909_14	2.5	1	3.2	1	NR
7	MM909_15	67.13	0	67.1	0	R
8	MM909_16	3.9	1	65.3	0	NR
9	MM909_17	64.87	0	64.9	0	R
10	MM909_22	32.1	0	32.1	1	R
11	MM909_25	3.77	1	5.5	1	NR
12	MM909_26	52.7	0	52.7	0	R
13	MM909_27	2	1	3.5	1	NR
14	MM909_29	3.77	1	5.4	1	NR
15	MM909_31	11.3	1	20.1	1	R
16	MM909_34	2.83	1	5	1	NR
17	MM909_35	3.13	1	23.7	1	NR
18	MM909_36	8.23	1	24.6	1	R
19	MM909_37	3.03	1	12.1	1	NR
20	MM909_40	3.73	1	14	1	NR
21	MM909_42	42.3	0	42.3	0	R
22	MM909_43	1.93	1	22.8	1	NR
23	MM909_45	11.3	1	37.2	0	R
24	MM909_46	5.83	1	24.8	1	NR
25	MM909_47	3.27	1	18.9	1	NR

[truncated: 4 more sheets: Jung2019NSCLC, Hugo2016SKCM, Nathanson2017melanoma, Synder2017UC]
