# Supplementary material for: Machine learning-based identification of tumor-infiltrating immune cell-associated model with appealing implications in improving prognosis and immunotherapy response in bladder cancer patients
Source: Front Immunol. 2023 Mar 31;14:1171420. doi: 10.3389/fimmu.2023.1171420 (PMC10102422; doi:10.3389/fimmu.2023.1171420)
Supplement: Supplementary file 7 [file Table_6.xlsx]

## Sheet: Sheet1
Table S6 94 published signatures
Model	PMCID	Author-Journal
Model1	PMC8915927	Zhou-Dis Markers
Model2	PMC8927776	Zheng-Front Cell Dev Biol
Model3	PMC9557096	Zhao-Front Genet
Model4	PMC9372197	Zhao-Transl Cancer Res
Model5	PMC9359097	Zhang-Front Immunol
Model6	PMC8796709	Zhang-PeerJ
Model7	PMC9283834	Zhang-Front Genet
Model8	PMC9035667	Zhang2-Front Immunol
Model9	PMC8922338	Zhang-Int J Gen Med
Model10	PMC8905247	Zhang-Front Cell Dev Biol
Model11	PMC8743383	Yu-Cancer Manag Res
Model12	PMC9280833	You-Front Oncol
Model13	PMC9485450	Yao-Front Genet
Model14	PMC8869209	Yao-Biology (Basel)
Model15	PMC9086408	Yan-Front Mol Biosci
Model16	PMC8876921	Xie-Aging (Albany NY)
Model17	PMC9353228	Wang-Oncol Lett
Model18	PMC9647203	Wang-Heliyon
Model19	PMC9550739	Wang-Funct Integr Genomics
Model20	PMC9247554	Wang-Front Cell Dev Biol
Model21	PMC9470881	Tu-Front Cell Dev Biol
Model22	PMC9577111	Tu-Front Oncol
Model23	PMC8796539	Tang-BMC Urol
Model24	PMC9038413	Sun-Oxid Med Cell Longev
Model25	PMC9279929	Sun-Front Genet
Model26	PMC9140126	Stroggilos-Cancers (Basel)
Model27	PMC8899848	Song-Front Cell Dev Biol
Model28	PMC9537622	Qu-Oxid Med Cell Longev
Model29	PMC8828781	Peng-Sci Rep
Model30	PMC9656096	Lai-Cancers (Basel)
Model31	PMC9582252	Jiang-Front Immunol
Model32	PMC9647995	Hu-BMC Cancer
Model33	PMC9539738	Hou-Front Immunol
Model34	PMC9540212	He-Front Immunol
Model35	PMC9009041	Gu-Front Cell Dev Biol
Model36	PMC8893690	Fu-PLoS One
Model37	PMC9450692	Deng-Front Immunol
Model38	PMC8714163	Zou-Aging (Albany NY)
Model39	PMC8549165	Zhu-Lipids Health Dis
Model40	PMC8749226	Zhu-PPAR Res
Model41	PMC8714136	Zhou-Aging (Albany NY)
Model42	PMC8146553	Zhou-Biology (Basel)
Model43	PMC8035626	Zheng-Biosci Rep
Model44	PMC8749062	Zhang-Transl Androl Urol
Model45	PMC8627284	Zhang2-Int J Gen Med
Model46	PMC8656535	Zhang-Cancers (Basel)
Model47	PMC8427805	Zhang3-Front Immunol
Model48	PMC8082411	Zhang-Front Mol Biosci
Model49	PMC8148496	Zhang-Aging (Albany NY)
Model50	PMC8188560	Zhang2-Front Genet
Model51	PMC8378228	Yang-Front Oncol
Model52	PMC8417704	Yan-Front Cell Dev Biol
Model53	PMC8252967	Yan-Front Oncol
Model54	PMC8685517	Xu-Front Genet
Model55	PMC8331311	Xiong-J Oncol
Model56	PMC8529162	Xie-Front Oncol
Model57	PMC7837905	Wu-Medicine (Baltimore)
Model58	PMC8027317	Wu-Front Oncol
Model59	PMC8194149	Wang-BMC Cancer
Model60	PMC8276675	Wang-Front Oncol
Model61	PMC8545590	Wang-J Immunol Res
Model62	PMC8103571	Sun-Cancer Cell Int
Model63	PMC8455063	Sun-Front Oncol
Model64	PMC8349026	Luan-Cancer Cell Int
Model65	PMC8415032	Liu-Front Immunol
Model66	PMC8718409	Liu2-Front Immunol
Model67	PMC8167492	Liu-Int J Clin Exp Pathol
Model68	PMC8175978	Liu-Front Mol Biosci
Model69	PMC8806594	Lin-Bioengineered
Model70	PMC8380338	Liang-BMC Cancer
Model71	PMC8710446	Li-Front Oncol
Model72	PMC8611960	Li-BMC Cancer
Model73	PMC8126988	Li2-Front Oncol
Model74	PMC8012532	Li-Front Cell Dev Biol
Model75	PMC8314557	Li2-BMC Cancer
Model76	PMC8842074	Li2-Front Cell Dev Biol
Model77	PMC7880322	Jin-Aging (Albany NY)
Model78	PMC8528313	Jiang-Front Oncol
Model79	PMC8138130	Jiang-Front Mol Biosci
Model80	PMC8657403	Hong-Front Cell Dev Biol
Model81	PMC8473900	He-Front Genet
Model82	PMC8386543	Guo-Aging (Albany NY)
Model83	PMC8281685	Fu-BMC Cancer
Model84	PMC6743371	Abudurexiti-Front Oncol
Model85	PMC8184684	Cao-J Cell Mol Med
Model86	PMC6933372	Cao2-J Cell Mol Med
Model87	PMC8370985	Chen-Sci Rep
Model88	PMC6218186	Dancik-Bladder Cancer
Model89	PMC8334560	Dong-Front Mol Biosci
Model90	PMC8281685	Fu2-BMC Cancer
Model91	PMC3105150	Kim-Mol Med
Model92	PMC7643334	Shen-Cancer Cell Int
Model93	PMC7281226	Shi-Cancers (Basel)
Model94	PMC7286875	Tang-Biosci Rep
